# Supplementary material for: In vitro inhibition of voltage-dependent sodium currents by the antifungal drug amorolfine
Source: J Biol Chem. 2025 Mar 14;301(4):108407. doi: 10.1016/j.jbc.2025.108407 (PMC12004706; doi:10.1016/j.jbc.2025.108407)
Supplement: Figure S1 [file mmc1.xlsx]

## Sheet: D
concentration	-110 mV			-100 mV			-90 mV			-80 mV
0	-0.04345	0.1968	9	-0.08545	0.4329	9	-0.1096	0.3069	9	-0.00094	0.1177	7
1	0.03376	0.1078	9	-0.05364	0.21	9	-0.04872	0.2032	9	0.05221	0.05534	9
4	-0.02533	0.1617	8	-0.07744	0.2017	8	-0.03782	0.1499	7	-0.00632	0.08319	7
7	0.01996	0.08516	7	0.04278	0.1098	7	-0.04201	0.2512	7	-0.0454	0.2297	7
15	-0.02149	0.3791	7	0.1134	0.2004	8	0.02612	0.21	9	0.02715	0.1193	6
30	-0.06027	0.2459	15	-0.02083	0.1499	15	-0.04622	0.1996	14	-0.02455	0.09298	15
	mean	SD	n	mean	SD	n	mean	SD	n	mean	SD	n
Legend
The numbers above are associated with the data presented in panel D of Figure 1.

## Sheet: E
concentration	-110 mV			-100 mV			-90 mV			-80 mV
0	-0.06138	0.242	9	-0.1696	0.3534	9	-0.06001	0.208	9	0.1938	0.1346	7
1	-0.00476	0.06829	9	-0.03258	0.1949	9	-0.03751	0.1201	9	0.1956	0.101	9
4	-0.0536	0.136	8	0.002675	0.1394	8	0.1652	0.09415	7	0.3625	0.1033	7
7	-0.00941	0.0908	7	0.08973	0.1096	7	0.2585	0.08104	7	0.5783	0.1264	7
15	0.1196	0.09876	7	0.1864	0.2	8	0.488	0.1254	9	0.6901	0.3258	6
30	-0.0366	0.1796	15	0.2213	0.2109	15	0.5223	0.1961	14	0.7458	0.2072	15
	mean	SD	n	mean	SD	n	mean	SD	n	mean	SD	n
Legend
The numbers above are associated with the data presented in panel E of Figure 1.
