# Supplementary material for: In vitro inhibition of voltage-dependent sodium currents by the antifungal drug amorolfine
Source: J Biol Chem. 2025 Mar 14;301(4):108407. doi: 10.1016/j.jbc.2025.108407 (PMC12004706; doi:10.1016/j.jbc.2025.108407)
Supplement: Figure S2 [file mmc2.xlsx]

## Sheet: A
time (s)	4 µM			7 µM			15 µM			30 µM
1.0004	1	0	9	1	0	6	1	0	9	1	0	11
2.0004	1.00035	0.0543141	9	1.01276	0.0170625	6	1.00254	0.0260684	9	1.01165	0.0363377	11
3.0004	1.01427	0.0543311	9	1.02685	0.026858	6	1.01088	0.036275	9	0.998245	0.0331954	11
4.0004	1.02894	0.0493541	9	1.04235	0.0300213	6	1.01347	0.0165462	9	1.01504	0.0438725	11
5.0004	1.03687	0.041536	9	1.0465	0.0261553	6	1.02961	0.0243648	9	1.01436	0.0411689	11
6.0004	1.01303	0.0522033	9	1.04208	0.0191165	6	1.00657	0.0325989	9	0.993246	0.0588336	11
7.0004	0.982368	0.0243135	9	0.993598	0.0187364	6	0.953841	0.0320794	9	0.956475	0.0253668	11
8.0004	0.996194	0.0554951	9	1.02007	0.0167339	6	0.99481	0.0279122	9	0.964077	0.0672663	11
9.0004	0.982167	0.038155	9	0.996332	0.0300816	6	0.970203	0.0208392	9	0.956608	0.0406553	11
10.0004	0.993966	0.0456283	9	1.0049	0.0243498	6	0.976546	0.0258321	9	0.955306	0.0552299	11
11.0004	0.975951	0.0513189	9	1.01764	0.0165254	6	0.981791	0.0381325	9	0.963509	0.0679518	11
12.0004	0.979083	0.0352641	9	0.985403	0.0280034	6	0.953132	0.030259	9	0.946675	0.0652445	11
13.0004	0.961865	0.0332675	9	0.977901	0.0227017	6	0.94941	0.0223985	9	0.925944	0.0402283	11
14.0004	0.99965	0.0498646	9	1.02746	0.0343973	6	0.988341	0.0377625	9	0.967948	0.0608501	11
15.0004	1.0017	0.0224809	9	1.00488	0.0170969	6	0.982311	0.0232386	9	0.956138	0.0527808	11
16.0004	0.9722	0.034264	9	0.986156	0.0258454	6	0.951351	0.0319506	9	0.93099	0.0663192	11
17.0004	0.9678	0.0480362	9	0.992344	0.0271641	6	0.961382	0.0297574	9	0.937841	0.0676558	11
18.0004	0.991879	0.0409694	9	1.01763	0.0329087	6	0.971694	0.0605231	9	0.953533	0.10791	11
19.0004	0.977073	0.0328862	9	1.01124	0.0106304	6	0.980687	0.029543	9	0.950418	0.0616012	11
20.0004	0.97415	0.0355937	9	1.00017	0.0322513	6	0.96746	0.037987	9	0.9423	0.0672562	11
21.0004	1.02509	0.0381852	9	1.03512	0.0160876	6	1.00012	0.0424543	9	0.98411	0.0468442	11
22.0004	1.0138	0.0366246	9	1.02392	0.0248189	6	0.984131	0.0471799	9	0.981517	0.0454964	11
23.0004	0.989198	0.0368177	9	1.01461	0.0231978	6	0.977715	0.0380489	9	0.959305	0.0344002	11
24.0004	0.986278	0.026654	9	1.01286	0.0317104	6	0.973699	0.0261497	9	0.953563	0.0706943	11
25.0004	0.973353	0.0625519	9	1.01049	0.031118	6	0.974714	0.0222326	9	0.969962	0.0401193	11
26.0004	1.00482	0.042287	9	1.02381	0.0319518	6	0.985888	0.0279313	9	0.976355	0.0368542	11
27.0004	1.01499	0.0554243	9	1.02536	0.0264556	6	0.989856	0.0435194	9	0.966728	0.0541985	11
28.0004	1.01237	0.0428886	9	1.02358	0.0209393	6	0.980698	0.0340415	9	0.970338	0.0633167	11
29.0004	1.00636	0.0612695	9	1.02776	0.0337089	6	0.992135	0.0358086	9	0.949814	0.0771497	11
30.0004	0.991383	0.0775261	9	1.01446	0.024671	6	0.96712	0.0364101	9	0.953247	0.0392528	11
31.0004	0.99641	0.0374064	9	1.00735	0.0171947	6	0.970377	0.0242026	9	0.94662	0.0483187	11
32.0004	1.03439	0.0438641	9	1.03643	0.0112302	6	1.00758	0.0356843	9	0.991299	0.0396585	11
33.0004	1.00487	0.0244619	9	0.996831	0.0234548	6	0.975555	0.0267544	9	0.946057	0.0589952	11
34.0004	1.00069	0.0417859	9	1.01872	0.0184442	6	0.976297	0.0520569	9	0.961994	0.0576409	11
35.0004	1.00034	0.0193938	9	1.00681	0.0324132	6	0.965701	0.0504277	9	0.953477	0.0597074	11
36.0004	1.01599	0.0385092	9	1.01276	0.0313517	6	0.989452	0.0330842	9	0.957376	0.0609494	11
37.0004	1.01176	0.0259245	9	1.02141	0.0258816	6	0.985497	0.0427826	9	0.944034	0.061353	11
38.0004	0.977805	0.0356606	9	1.00448	0.0230994	6	0.958749	0.0422697	9	0.938052	0.0561267	11
39.0004	0.979824	0.0455146	9	1.00608	0.0135408	6	0.968677	0.0366596	9	0.964745	0.0475943	11
40.0004	0.995785	0.0418757	9	1.01936	0.0205921	6	0.976307	0.0424522	9	0.956767	0.0511438	11
41.0004	0.998867	0.0300032	9	1.01065	0.0323401	6	0.991728	0.0243912	9	0.965594	0.0435403	11
42.0004	0.977533	0.0523235	9	0.985486	0.0309356	6	0.951952	0.0439814	9	0.947129	0.0478491	11
43.0004	1.00309	0.0272833	9	1.02355	0.0220482	6	0.978847	0.0394835	9	0.960751	0.0546077	11
44.0004	0.996126	0.0185305	9	1.02843	0.0239317	6	0.979148	0.0578553	9	0.951127	0.0672894	11
45.0004	0.984527	0.0493368	9	1.01175	0.0240343	6	0.968602	0.0450778	9	0.956517	0.0707408	11
46.0004	0.989073	0.042919	9	1.01707	0.0125066	6	0.972738	0.0445263	9	0.950075	0.0526902	11
47.0004	1.00891	0.0332165	9	1.01805	0.0213438	6	0.978291	0.0452205	9	0.969347	0.0794823	11
48.0004	0.992603	0.0343654	9	0.98747	0.013307	6	0.945683	0.0415998	9	0.935065	0.0721224	11
49.0004	0.99617	0.0380403	9	1.0076	0.027516	6	0.965191	0.0425095	9	0.941227	0.0550671	11
50.0004	1.01232	0.0286833	9	1.03237	0.024323	6	0.981518	0.0613553	9	0.966069	0.0679792	11
51.0004	0.97878	0.02359	9	0.99439	0.0375444	6	0.963449	0.0469124	9	0.934078	0.0450436	11
52.0004	0.991583	0.0438609	9	1.00943	0.0266763	6	0.967228	0.0324812	9	0.940863	0.0599005	11
53.0004	0.975395	0.0558098	9	1.00033	0.019457	6	0.977511	0.0347143	9	0.944617	0.0937182	11
54.0004	0.966387	0.0331561	9	0.9749	0.0257713	6	0.957873	0.0328663	9	0.919324	0.0755251	11
55.0004	1.00639	0.0522925	9	1.01939	0.0179929	6	0.984259	0.0465929	9	0.958823	0.074036	11
56.0004	0.997529	0.0557455	9	0.99124	0.0211411	6	0.981581	0.029236	9	0.935984	0.0703754	11
57.0004	0.983038	0.0355864	9	0.999331	0.0139599	6	0.966633	0.0433681	9	0.928569	0.0509325	11
58.0004	0.98279	0.0571581	9	1.00512	0.0156631	6	0.972216	0.0402982	9	0.949514	0.0566505	11
59.0004	1.01382	0.0561461	9	1.02921	0.0326448	6	1.00627	0.0525241	9	0.985259	0.0651159	11
60.0004	1.00433	0.0285602	9	1.0179	0.0103225	6	1.00296	0.0290233	9	0.959318	0.0510409	11
61.0004	1.02348	0.0621683	9	1.04777	0.0165914	6	1.02231	0.0447817	9	0.984093	0.0784278	11
62.0004	1.0363	0.0303657	9	1.03023	0.018963	6	1.01156	0.0315063	9	0.983615	0.0483191	11
63.0004	0.989395	0.0482793	9	1.00469	0.0248302	6	0.976669	0.0306243	9	0.954454	0.0541284	11
64.0004	1.0117	0.029951	9	1.0121	0.0129727	6	0.988071	0.0435191	9	0.949061	0.0792759	11
65.0004	1.01511	0.0473141	9	1.0121	0.0225546	6	0.981254	0.0465796	9	0.972393	0.0653102	11
66.0004	1.01279	0.0391859	9	1.00454	0.0160293	6	0.971063	0.0390262	9	0.935642	0.0725442	11
67.0004	1.02388	0.0464373	9	1.02685	0.00934867	6	0.978979	0.0521091	9	0.954841	0.0567148	11
68.0004	1.01209	0.0344628	9	1.02732	0.0307828	6	0.979813	0.0392984	9	0.965992	0.079547	11
69.0004	1.01917	0.0715956	9	1.03283	0.0214413	6	0.987487	0.0398335	9	0.970247	0.0600832	11
70.0004	1.02391	0.027658	9	1.0279	0.0211023	6	0.986564	0.0510309	9	0.961098	0.0600635	11
71.0004	1.01415	0.0263401	9	1.01975	0.0152364	6	0.988117	0.0348939	9	0.954761	0.070368	11
72.0004	1.03155	0.0242317	9	1.03241	0.0337647	6	0.990741	0.0518044	9	0.95492	0.084461	11
73.0004	1.0076	0.0418585	9	1.02107	0.0140919	6	0.964338	0.0417463	9	0.937639	0.081115	11
74.0004	0.990708	0.040747	9	1.00072	0.0297901	6	0.955199	0.0585617	9	0.917377	0.0597468	11
75.0004	0.984842	0.0454888	9	1.00277	0.0160565	6	0.949325	0.0646021	9	0.92446	0.102359	11
76.0004	0.997994	0.0573515	9	1.00602	0.0147274	6	0.956759	0.0585677	9	0.946932	0.0446974	11
77.0004	1.00044	0.026907	9	0.996842	0.0261126	6	0.953679	0.0578882	9	0.915377	0.0756674	11
78.0004	0.986858	0.0620199	9	0.999889	0.021776	6	0.971397	0.0648151	9	0.932122	0.0442801	11
79.0004	0.987398	0.0479785	9	1.00354	0.0303712	6	0.940305	0.0571976	9	0.914779	0.0613296	11
80.0004	0.98339	0.0462099	9	0.991203	0.0246653	6	0.944924	0.0524071	9	0.928244	0.0391201	11
81.0004	1.02212	0.0348231	9	1.00406	0.0197974	6	0.963881	0.0331094	9	0.913294	0.0805481	11
82.0004	1.00092	0.0514135	9	1.04038	0.0158965	6	0.973736	0.0611962	9	0.954656	0.0738332	11
83.0004	1.02949	0.0379709	9	1.03217	0.0216953	6	0.978023	0.0526538	9	0.959701	0.0495198	11
84.0004	0.9685	0.0530119	9	0.993414	0.014228	6	0.942048	0.0404039	9	0.915796	0.0419618	11
85.0004	0.979969	0.060309	9	0.996973	0.0261902	6	0.941338	0.0380005	9	0.913183	0.0465098	11
86.0004	1.01136	0.0467937	9	1.03157	0.0227771	6	0.991937	0.0364189	9	0.937481	0.0909046	11
87.0004	0.999552	0.0459724	9	1.01047	0.021803	6	0.974353	0.0366417	9	0.943626	0.037595	11
88.0004	1.04114	0.050977	9	1.02795	0.0316767	6	0.966862	0.0325267	9	0.954208	0.0512628	11
89.0004	0.982479	0.0462267	9	0.99396	0.0212466	6	0.932419	0.0415509	9	0.924049	0.0537838	11
90.0004	0.990489	0.0444306	9	1.01762	0.0172526	6	0.961732	0.0439367	9	0.941591	0.0650166	11
91.0004	1.03567	0.046369	9	1.04112	0.0271078	6	0.995526	0.0316046	9	0.959238	0.0766456	11
92.0004	0.971029	0.0240947	9	0.996257	0.0243353	6	0.943576	0.0275945	9	0.899858	0.0726438	11
93.0004	1.025	0.0472269	9	1.04721	0.0337954	6	0.995091	0.0410206	9	0.952319	0.0680783	11
94.0004	1.01287	0.0629374	9	1.04135	0.020317	6	0.987696	0.0355835	9	0.961443	0.0682077	11
95.0004	1.01829	0.0642077	9	1.02823	0.0273981	6	0.975946	0.0478636	9	0.950218	0.0831436	11
96.0004	1.00338	0.0655782	9	1.03027	0.0351845	6	0.984022	0.0370853	9	0.937406	0.091156	11
97.0004	0.997688	0.0386141	9	0.996863	0.0192157	6	0.961361	0.0318971	9	0.90771	0.0760674	11
98.0004	0.976471	0.0576448	9	0.99945	0.0192594	6	0.960638	0.0278519	9	0.915158	0.0672196	11
99.0004	1.00292	0.0536862	9	1.02003	0.024397	6	0.964983	0.0412443	9	0.92213	0.0683166	11
100	0.966713	0.0528763	9	0.985075	0.0191694	6	0.937399	0.0374438	9	0.905245	0.0592881	11
101	1.00213	0.0601964	9	1.02517	0.0251884	6	0.977805	0.0503009	9	0.926955	0.0660193	11
102	1.02205	0.0464505	9	1.0337	0.023036	6	0.998636	0.0261994	9	0.945401	0.0654962	11
103	0.980778	0.0460242	9	0.987999	0.0195132	6	0.944613	0.0427946	9	0.913968	0.0427398	11
104	1.03276	0.05776	9	1.04948	0.0309084	6	1.00747	0.0398292	9	0.956708	0.076892	11
105	1.00022	0.0463091	9	1.01091	0.0341033	6	0.976837	0.0418451	9	0.928154	0.0743644	11
106	0.979645	0.0539452	9	0.996789	0.0179974	6	0.951671	0.0359183	9	0.924073	0.069119	11
107	1.01483	0.0477535	9	1.03287	0.0286827	6	0.963812	0.0529751	9	0.924569	0.0535874	11
108	1.00273	0.042066	9	0.998961	0.0316373	6	0.948813	0.0438384	9	0.906058	0.0579392	11
109	0.977037	0.0378313	9	1.01695	0.0289726	6	0.951777	0.0391822	9	0.903265	0.074809	11
110	0.994199	0.0282428	9	1.00695	0.0294904	6	0.956874	0.0279067	9	0.923141	0.035716	11
111	1.03264	0.0408502	9	1.04488	0.0279851	6	0.99694	0.0455072	9	0.965627	0.0504252	11
112	1.01477	0.034619	9	1.01994	0.029336	6	0.965119	0.0391032	9	0.922795	0.0597529	11
113	1.00757	0.0614961	9	1.01585	0.0374225	6	0.968959	0.0417088	9	0.923777	0.070526	11
114	1.0403	0.0603817	9	1.05021	0.0257362	6	0.990442	0.0659859	9	0.96648	0.046031	11
115	1.01857	0.0670668	9	1.03196	0.0289784	6	0.984246	0.036554	9	0.939615	0.0497527	11
116	0.993822	0.0516366	9	1.0155	0.0254322	6	0.944622	0.0493056	9	0.936419	0.0593771	11
117	1.01558	0.0618114	9	1.01597	0.0344224	6	0.981529	0.0339364	9	0.920511	0.0671907	11
118	0.98616	0.037898	9	1.01506	0.035843	6	0.963021	0.0480815	9	0.92444	0.0781785	11
119	0.995535	0.0500123	9	1.02249	0.0411773	6	0.975444	0.0413617	9	0.942201	0.0538672	11
120	1.00768	0.0475892	9	1.02393	0.0242449	6	0.958143	0.0641796	9	0.927024	0.0472146	11
121	0.999889	0.0499952	9	1.01291	0.0272577	6	0.975406	0.0341686	9	0.940008	0.0435635	11
122	1.00468	0.0491116	9	1.01822	0.0220333	6	0.977265	0.0352947	9	0.929516	0.0849214	11
123	1.02809	0.0572195	9	1.02647	0.0307236	6	0.98478	0.0358242	9	0.946641	0.0619865	11
124	0.999227	0.0540301	9	1.01314	0.0402114	6	0.962575	0.0369532	9	0.920793	0.0551426	11
125	1.04376	0.0297757	9	1.03998	0.028734	6	1.00412	0.03807	9	0.962716	0.040773	11
126	1.00862	0.0534334	9	1.01434	0.026908	6	0.982641	0.0602867	9	0.932447	0.0525034	11
127	1.02089	0.0479681	9	1.03022	0.0250693	6	0.976648	0.0337086	9	0.932727	0.0585167	11
128	0.978444	0.0379091	9	0.981354	0.0278495	6	0.926816	0.0651282	9	0.908483	0.064477	11
129	1.01192	0.0502082	9	1.01509	0.0321241	6	0.974379	0.0390239	9	0.929284	0.0568276	11
130	1.00142	0.0600407	9	0.998741	0.0296925	6	0.959707	0.0400422	9	0.918428	0.0861489	11
131	0.988117	0.0480121	9	0.995203	0.0262729	6	0.950725	0.0372159	9	0.902292	0.0878625	11
132	0.999121	0.0720036	9	1.01137	0.0271814	6	0.974849	0.0302567	9	0.928351	0.0678407	11
133	0.989977	0.0480595	9	0.99488	0.0322861	6	0.951302	0.038964	9	0.910794	0.0739173	11
134	0.982594	0.0494652	9	1.00213	0.0327852	6	0.944828	0.0555166	9	0.897537	0.0701254	11
135	1.00977	0.0520712	9	1.00873	0.0289038	6	0.965097	0.0275308	9	0.937708	0.0691162	11
136	1.00287	0.0351708	9	1.01998	0.0285645	6	0.970306	0.0353701	9	0.929362	0.0662044	11
137	0.991803	0.0822991	9	1.01999	0.0252226	6	0.9928	0.0346463	9	0.913794	0.0775356	11
138	0.982408	0.0435116	9	1.00339	0.0226449	6	0.963615	0.0328719	9	0.91813	0.0519511	11
139	1.01893	0.0209913	9	1.0114	0.0163734	6	0.96457	0.038496	9	0.937394	0.0791768	11
140	0.963454	0.0427862	9	0.975636	0.0274115	6	0.919809	0.042511	9	0.882492	0.0503266	11
141	0.961035	0.0448532	9	0.96313	0.0182958	6	0.90971	0.0427792	9	0.886057	0.0647693	11
142	1.0167	0.0642742	9	1.0167	0.0350484	6	0.965616	0.0484051	9	0.923881	0.0600375	11
143	1.01257	0.0501729	9	1.0038	0.020043	6	0.974757	0.0398501	9	0.924423	0.0561805	11
144	0.969736	0.0492866	9	0.972125	0.0217132	6	0.921419	0.0417476	9	0.883605	0.0491937	11
145	0.985383	0.0511023	9	0.991013	0.0358036	6	0.959723	0.0516835	9	0.907477	0.0671722	11
146	1.01934	0.0504285	9	1.02198	0.0274587	6	0.984145	0.0546572	9	0.906965	0.0821141	11
147	0.993659	0.0752552	9	1.00082	0.0353689	6	0.961845	0.0419011	9	0.906736	0.0370443	11
148	0.992719	0.064941	9	0.995816	0.0170576	6	0.957835	0.035274	9	0.895092	0.0878502	11
149	0.99956	0.045854	9	1.01039	0.0279186	6	0.968887	0.0361446	9	0.893739	0.0978101	11
150	0.993566	0.058848	9	0.978715	0.0277049	6	0.950354	0.035745	9	0.910036	0.0454984	11
151	1.03496	0.0575431	9	1.02454	0.0328931	6	0.980056	0.036468	9	0.927548	0.0820245	11
152	0.994856	0.0743443	9	1.00301	0.0275862	6	0.965193	0.0358443	9	0.908902	0.057935	11
153	0.989748	0.0773495	9	1.00464	0.0372674	6	0.952776	0.0463758	9	0.929277	0.0540114	11
154	0.98791	0.0774335	9	0.996114	0.0366948	6	0.944409	0.0455611	9	0.907648	0.0520297	11
155	1.00275	0.0645336	9	1.01679	0.0278882	6	0.964329	0.0477692	9	0.901594	0.0875538	11
156	1.01239	0.0589672	9	1.0063	0.0301912	6	0.972152	0.0303282	9	0.911114	0.0945147	11
157	0.988076	0.0660715	9	0.99561	0.0355729	6	0.947751	0.0457761	9	0.911042	0.0541261	11
158	1.01299	0.0697696	9	1.01787	0.0298468	6	0.970921	0.040248	9	0.932237	0.0643987	11
159	0.999338	0.0540014	9	1.02348	0.0372926	6	0.963624	0.0483548	9	0.929563	0.0586241	11
160	0.990295	0.0703459	9	1.01395	0.0353107	6	0.967354	0.0538306	9	0.925835	0.0882665	11
161	1.03422	0.0519206	9	1.02118	0.0335708	6	0.984173	0.0455164	9	0.928525	0.0764446	11
162	0.997176	0.0369797	9	0.999565	0.0309497	6	0.960035	0.0479849	9	0.900107	0.0810714	11
163	1.00626	0.0381864	9	1.01703	0.0327521	6	0.976264	0.039839	9	0.908002	0.0715875	11
164	1.00631	0.0474106	9	1.01761	0.0242717	6	0.987593	0.0281207	9	0.917611	0.090784	11
165	1.01091	0.047342	9	1.01951	0.0399875	6	0.982474	0.028936	9	0.915043	0.0816154	11
166	1.01524	0.052015	9	1.02174	0.0361453	6	0.972197	0.0524847	9	0.923366	0.0821137	11
167	0.967356	0.0382305	9	0.961845	0.0286561	6	0.922851	0.0337467	9	0.886543	0.0466856	11
168	0.992303	0.0634813	9	1.00269	0.0232555	6	0.963162	0.0378531	9	0.919307	0.055962	11
169	0.974427	0.0516854	9	0.969652	0.0358945	6	0.938349	0.0296557	9	0.888418	0.0587716	11
170	0.944758	0.0480655	9	0.955514	0.0305513	6	0.918129	0.0370987	9	0.863722	0.0709908	11
171	1.00349	0.0474784	9	1.00223	0.0246165	6	0.96893	0.0476235	9	0.905236	0.091897	11
172	0.982812	0.056683	9	0.991246	0.0335139	6	0.950144	0.037136	9	0.895397	0.0375077	11
173	0.98501	0.0374342	9	0.979336	0.0408896	6	0.939507	0.045068	9	0.914629	0.0462382	11
174	1.02831	0.0626395	9	1.04213	0.0396524	6	0.996616	0.0466371	9	0.922197	0.0994906	11
175	1.0168	0.0385201	9	1.01323	0.0332677	6	0.979684	0.0310579	9	0.917467	0.0594203	11
176	0.959042	0.0371877	9	0.964871	0.0296515	6	0.930162	0.0439062	9	0.871627	0.0628041	11
177	1.00942	0.0458978	9	1.02643	0.035179	6	0.985372	0.0308653	9	0.919367	0.0755006	11
178	1.00491	0.0605365	9	1.02582	0.0372197	6	0.961517	0.0477349	9	0.918025	0.0497462	11
179	0.998806	0.0437848	9	1.01303	0.0306951	6	0.954615	0.0500535	9	0.921143	0.0609592	11
	mean	sd	n	mean	sd	n	mean	sd	n	mean	sd	n
Legend
The numbers above are associated with the data presented in panel A of Figure 2.

## Sheet: B
time (s)	4 uM			7 uM			15 uM			30 uM
1.0004	1	0	8	1	0	7	1	0	6	1	0	12
2.0004	0.981317	0.0591248	8	1.00244	0.0480493	7	0.959316	0.0366775	6	0.928678	0.0957529	12
3.0004	0.991467	0.0630154	8	1.0013	0.0530351	7	0.942105	0.0313949	6	0.900083	0.078382	12
4.0004	0.949679	0.0691582	8	0.985447	0.053203	7	0.923133	0.0355218	6	0.864585	0.0713671	12
5.0004	0.954294	0.0452199	8	0.967604	0.0552886	7	0.89538	0.0422803	6	0.827766	0.068136	12
6.0004	0.94494	0.0542157	8	0.966914	0.0479493	7	0.877165	0.0485046	6	0.83658	0.0822886	12
7.0004	0.954322	0.0558207	8	0.962019	0.0580033	7	0.881109	0.056963	6	0.826313	0.106391	12
8.0004	0.965264	0.0481538	8	0.964135	0.0569248	7	0.868546	0.0510078	6	0.828134	0.111032	12
9.0004	0.979367	0.0686853	8	0.982255	0.0539802	7	0.894465	0.0596155	6	0.810911	0.110012	12
10.0004	0.948672	0.077304	8	0.973233	0.0594979	7	0.870775	0.0548504	6	0.799833	0.101688	12
11.0004	0.948118	0.0607691	8	0.975413	0.049041	7	0.867921	0.0519016	6	0.79727	0.10686	12
12.0004	0.952834	0.0576494	8	0.959868	0.0534047	7	0.858181	0.0547328	6	0.793086	0.107823	12
13.0004	0.931171	0.0661296	8	0.953134	0.0535478	7	0.831221	0.0623769	6	0.768888	0.108114	12
14.0004	0.975045	0.0597609	8	0.963023	0.0563892	7	0.846989	0.0638586	6	0.776746	0.123659	12
15.0004	0.943394	0.0811187	8	0.958403	0.0566853	7	0.843665	0.0599595	6	0.766625	0.128585	12
16.0004	0.921147	0.0636587	8	0.930458	0.0454031	7	0.807469	0.0655403	6	0.745343	0.109796	12
17.0004	0.948137	0.0817036	8	0.960432	0.0670915	7	0.839451	0.0503571	6	0.773081	0.131524	12
18.0004	0.91875	0.0770627	8	0.945186	0.056969	7	0.805072	0.0637245	6	0.76404	0.124791	12
19.0004	0.917861	0.0719893	8	0.938425	0.0618528	7	0.803384	0.0607084	6	0.737618	0.12712	12
20.0004	0.940156	0.0537017	8	0.933528	0.0595508	7	0.798996	0.056207	6	0.735342	0.145328	12
21.0004	0.970366	0.0546156	8	0.973362	0.0539971	7	0.836642	0.0672533	6	0.75622	0.131672	12
22.0004	0.911516	0.0787356	8	0.944032	0.046559	7	0.804792	0.0665397	6	0.721662	0.139821	12
23.0004	0.916972	0.0693096	8	0.936178	0.0551666	7	0.800615	0.0577848	6	0.72238	0.13585	12
24.0004	0.934045	0.0766009	8	0.945344	0.0596409	7	0.811166	0.0599866	6	0.731345	0.120628	12
25.0004	0.923202	0.0604984	8	0.925606	0.0662282	7	0.798372	0.0637308	6	0.731162	0.137859	12
26.0004	0.925068	0.0746435	8	0.931194	0.0738888	7	0.798173	0.0752348	6	0.744749	0.134698	12
27.0004	0.92752	0.0593588	8	0.935065	0.0679301	7	0.811626	0.0660657	6	0.729565	0.140029	12
28.0004	0.930903	0.072644	8	0.946992	0.0497448	7	0.797062	0.067235	6	0.72597	0.12483	12
29.0004	0.910835	0.074389	8	0.92145	0.0738791	7	0.787355	0.0658865	6	0.71269	0.1327	12
30.0004	0.913008	0.0870597	8	0.924567	0.0606217	7	0.786528	0.0705832	6	0.725021	0.116983	12
31.0004	0.932645	0.0830288	8	0.95002	0.05397	7	0.806795	0.0719972	6	0.71809	0.12324	12
32.0004	0.924851	0.0655458	8	0.920704	0.069313	7	0.797974	0.06378	6	0.707271	0.128285	12
33.0004	0.924087	0.066158	8	0.922946	0.0599057	7	0.792783	0.0606289	6	0.712855	0.119438	12
34.0004	0.921988	0.0891908	8	0.940426	0.0496057	7	0.799274	0.0707997	6	0.726753	0.148557	12
35.0004	0.953619	0.0656643	8	0.951263	0.0744811	7	0.820713	0.072264	6	0.727112	0.129844	12
36.0004	0.939578	0.0746099	8	0.947678	0.0546319	7	0.792753	0.0710282	6	0.731779	0.134354	12
37.0004	0.931106	0.0822972	8	0.945307	0.0592864	7	0.797643	0.0608883	6	0.727783	0.14587	12
38.0004	0.952776	0.0610696	8	0.96922	0.0512347	7	0.811431	0.0715719	6	0.742937	0.139646	12
39.0004	0.960096	0.0677582	8	0.960922	0.0721103	7	0.814627	0.0666339	6	0.7351	0.138059	12
40.0004	0.938299	0.0794625	8	0.953297	0.0577602	7	0.796299	0.0646084	6	0.756173	0.175238	12
41.0004	0.934255	0.0928364	8	0.957486	0.0520305	7	0.809976	0.0680273	6	0.72641	0.153715	12
42.0004	0.939248	0.0585207	8	0.938658	0.0690824	7	0.802315	0.0705333	6	0.718464	0.138896	12
43.0004	0.955061	0.0349776	8	0.954221	0.0676883	7	0.81329	0.066438	6	0.728359	0.143755	12
44.0004	0.927416	0.0672438	8	0.939187	0.0762753	7	0.793401	0.0685662	6	0.706761	0.118801	12
45.0004	0.945992	0.0913103	8	0.966687	0.0625642	7	0.816878	0.0695465	6	0.736522	0.129944	12
46.0004	0.959829	0.0680189	8	0.971754	0.0702706	7	0.820133	0.0690215	6	0.743305	0.139792	12
47.0004	0.941193	0.0603853	8	0.957318	0.0648127	7	0.806763	0.0643777	6	0.741174	0.149649	12
48.0004	0.935811	0.08742	8	0.965894	0.0671998	7	0.818882	0.0713305	6	0.740053	0.143035	12
49.0004	0.947383	0.0670477	8	0.927891	0.0715365	7	0.791235	0.0755601	6	0.704875	0.12839	12
50.0004	0.939229	0.105631	8	0.953818	0.068668	7	0.792586	0.0759046	6	0.711372	0.139201	12
51.0004	0.952327	0.0723261	8	0.966232	0.0665355	7	0.813054	0.0754913	6	0.751767	0.157407	12
52.0004	0.965737	0.0758823	8	0.96066	0.0759431	7	0.815329	0.0663837	6	0.742178	0.140087	12
53.0004	0.946895	0.0814217	8	0.958857	0.0752947	7	0.803409	0.0719563	6	0.721926	0.131421	12
54.0004	0.934496	0.0732272	8	0.95943	0.0703838	7	0.81346	0.0758635	6	0.708446	0.129178	12
55.0004	0.944957	0.0933836	8	0.951583	0.0667119	7	0.796498	0.0753145	6	0.699171	0.127972	12
56.0004	0.931971	0.102938	8	0.947368	0.0749025	7	0.790407	0.0764613	6	0.711086	0.120005	12
57.0004	0.925335	0.081076	8	0.957335	0.0668008	7	0.803505	0.0642634	6	0.700317	0.131139	12
58.0004	0.936395	0.088109	8	0.951188	0.069788	7	0.793505	0.0676966	6	0.728091	0.148314	12
59.0004	0.948952	0.0726099	8	0.976472	0.0723897	7	0.815438	0.0619931	6	0.724559	0.13213	12
60.0004	0.937596	0.0778931	8	0.953102	0.0834685	7	0.805497	0.0732638	6	0.720516	0.133981	12
61.0004	0.973407	0.0892026	8	0.969121	0.0658646	7	0.809442	0.0702064	6	0.726678	0.136633	12
62.0004	0.928252	0.0681138	8	0.944975	0.0744786	7	0.794592	0.079276	6	0.708905	0.123033	12
63.0004	0.969044	0.0543163	8	0.956674	0.0951647	7	0.813124	0.0790095	6	0.72097	0.142193	12
64.0004	0.94523	0.078714	8	0.947231	0.0749989	7	0.791334	0.0812464	6	0.703833	0.145885	12
65.0004	0.952215	0.0732139	8	0.952833	0.0625854	7	0.793442	0.0685392	6	0.700945	0.142998	12
66.0004	0.929622	0.0845028	8	0.947886	0.0765675	7	0.788636	0.0743896	6	0.715713	0.142061	12
67.0004	0.958052	0.0717592	8	0.959138	0.0761884	7	0.809872	0.0762193	6	0.695664	0.128842	12
68.0004	0.933224	0.0670041	8	0.924879	0.0718739	7	0.780474	0.06221	6	0.670232	0.121811	12
69.0004	0.939146	0.0899795	8	0.937225	0.0767945	7	0.795305	0.0777834	6	0.705388	0.128453	12
70.0004	0.926485	0.0558513	8	0.931785	0.0854192	7	0.7873	0.0757224	6	0.69611	0.127485	12
71.0004	0.924773	0.0748592	8	0.93674	0.0718974	7	0.783871	0.0681085	6	0.694039	0.125196	12
72.0004	0.941144	0.0793517	8	0.934779	0.0747932	7	0.788779	0.0744508	6	0.729006	0.156025	12
73.0004	0.958129	0.0768582	8	0.94759	0.0727321	7	0.798464	0.0796955	6	0.70245	0.138765	12
74.0004	0.955335	0.0539177	8	0.945714	0.0774479	7	0.790068	0.0670836	6	0.717633	0.176034	12
75.0004	0.944704	0.0859212	8	0.944381	0.0764072	7	0.798001	0.0701884	6	0.719182	0.139789	12
76.0004	0.944531	0.0800306	8	0.957068	0.0722327	7	0.807282	0.0791898	6	0.729436	0.141556	12
77.0004	0.954442	0.0958772	8	0.948824	0.0753167	7	0.803245	0.0649324	6	0.711752	0.14122	12
78.0004	0.929089	0.0803844	8	0.937786	0.0712009	7	0.786106	0.069196	6	0.716448	0.140077	12
79.0004	0.951878	0.0686788	8	0.93336	0.0763784	7	0.782012	0.0677659	6	0.698285	0.134923	12
80.0004	0.922488	0.0816901	8	0.91866	0.0666793	7	0.771019	0.0813424	6	0.684803	0.123435	12
81.0004	0.936276	0.0916364	8	0.921064	0.0792764	7	0.77223	0.0722482	6	0.702069	0.136765	12
82.0004	0.927109	0.0568451	8	0.927722	0.0800789	7	0.778976	0.0690659	6	0.693223	0.133884	12
83.0004	0.959943	0.0631005	8	0.943888	0.0804332	7	0.799245	0.0732457	6	0.705638	0.143264	12
84.0004	0.948711	0.0867857	8	0.957185	0.0678012	7	0.798647	0.0743455	6	0.703208	0.138958	12
85.0004	0.935875	0.0897585	8	0.92347	0.0780255	7	0.77923	0.0720524	6	0.682904	0.125647	12
86.0004	0.934503	0.0792502	8	0.926982	0.0848349	7	0.782645	0.0758359	6	0.685183	0.126418	12
87.0004	0.924549	0.0956407	8	0.929643	0.0652414	7	0.784249	0.0753137	6	0.694295	0.149478	12
88.0004	0.94592	0.0942517	8	0.935559	0.0746275	7	0.789081	0.0738974	6	0.696758	0.151945	12
89.0004	0.920686	0.104117	8	0.937194	0.0670007	7	0.787659	0.0744114	6	0.68581	0.121559	12
90.0004	0.924713	0.0799141	8	0.93162	0.0689058	7	0.775613	0.069232	6	0.69715	0.137621	12
91.0004	0.94059	0.0776255	8	0.936918	0.0875335	7	0.793258	0.0780942	6	0.677903	0.126314	12
92.0004	0.935452	0.0945433	8	0.951186	0.0586616	7	0.781263	0.0704376	6	0.711836	0.161614	12
93.0004	0.930958	0.100975	8	0.927373	0.08546	7	0.780627	0.0606568	6	0.700772	0.150317	12
94.0004	0.953758	0.0794495	8	0.941205	0.0747489	7	0.778244	0.0686727	6	0.69023	0.129359	12
95.0004	0.961179	0.0920651	8	0.954216	0.0755702	7	0.79966	0.0696015	6	0.72164	0.150502	12
96.0004	0.964221	0.0828536	8	0.945912	0.0714331	7	0.787142	0.0757805	6	0.69406	0.136492	12
97.0004	0.957384	0.102694	8	0.95431	0.0673804	7	0.794937	0.0687769	6	0.707548	0.155467	12
98.0004	0.932443	0.0910634	8	0.921353	0.0678485	7	0.775629	0.0712262	6	0.685553	0.149037	12
99.0004	0.950753	0.115274	8	0.950255	0.0648311	7	0.788318	0.0801482	6	0.695033	0.132251	12
100	0.942015	0.0807348	8	0.930478	0.0751968	7	0.792325	0.0771465	6	0.709329	0.149714	12
101	0.972919	0.0992985	8	0.957971	0.0709042	7	0.803252	0.0775974	6	0.718276	0.13761	12
102	0.928071	0.0883073	8	0.933808	0.0652862	7	0.773667	0.0675402	6	0.689039	0.143637	12
103	0.941168	0.0872858	8	0.948126	0.0620112	7	0.786643	0.0702243	6	0.698025	0.162893	12
104	0.926656	0.100263	8	0.931269	0.0677228	7	0.786718	0.0759615	6	0.708447	0.151597	12
105	0.939053	0.107434	8	0.945162	0.071353	7	0.778935	0.0797058	6	0.688232	0.1382	12
106	0.929092	0.0792766	8	0.935393	0.0627737	7	0.780541	0.0696194	6	0.68902	0.124346	12
107	0.949917	0.0734461	8	0.939025	0.0756129	7	0.780931	0.0649294	6	0.707012	0.140974	12
108	0.932638	0.0938098	8	0.943871	0.0622746	7	0.774577	0.0771365	6	0.704802	0.144966	12
109	0.908543	0.0693686	8	0.908103	0.067405	7	0.750759	0.0650425	6	0.66015	0.14304	12
110	0.940465	0.0815524	8	0.938418	0.0759454	7	0.782492	0.0680743	6	0.704966	0.133138	12
111	0.928651	0.08434	8	0.941082	0.0783258	7	0.786048	0.0733312	6	0.69446	0.133974	12
112	0.966365	0.0744414	8	0.96471	0.0729371	7	0.799698	0.0725677	6	0.701149	0.153058	12
113	0.928204	0.0787963	8	0.944631	0.0778721	7	0.789149	0.080299	6	0.691756	0.148366	12
114	0.917585	0.0839288	8	0.92739	0.0806746	7	0.770489	0.0747887	6	0.694781	0.143147	12
115	0.90847	0.0870617	8	0.938264	0.0796248	7	0.77106	0.0762362	6	0.687007	0.149395	12
116	0.900055	0.108402	8	0.917211	0.0795431	7	0.76634	0.071653	6	0.673657	0.13998	12
117	0.898617	0.085017	8	0.917263	0.066738	7	0.760217	0.072465	6	0.665413	0.12288	12
118	0.935264	0.0923951	8	0.944929	0.0737734	7	0.77702	0.07359	6	0.681052	0.120514	12
119	0.922021	0.08493	8	0.930886	0.07601	7	0.77613	0.0718714	6	0.67829	0.124283	12
120	0.884807	0.0923191	8	0.910164	0.0758018	7	0.755574	0.0703963	6	0.679316	0.14262	12
121	0.904742	0.103615	8	0.923564	0.0770753	7	0.767528	0.0731838	6	0.687076	0.143845	12
122	0.900638	0.0994689	8	0.932498	0.0661188	7	0.757975	0.0675162	6	0.682322	0.138441	12
123	0.906326	0.099398	8	0.910362	0.081349	7	0.75552	0.0736786	6	0.663603	0.124404	12
124	0.894338	0.0854574	8	0.92534	0.0588256	7	0.754087	0.0682291	6	0.659623	0.139973	12
125	0.895235	0.0742126	8	0.917782	0.0788585	7	0.758166	0.0717895	6	0.668471	0.16593	12
126	0.905182	0.095522	8	0.916363	0.0810334	7	0.757642	0.0675103	6	0.689456	0.166913	12
127	0.913703	0.10972	8	0.919975	0.0890356	7	0.769329	0.0679832	6	0.683169	0.152902	12
128	0.909428	0.103209	8	0.938978	0.0696228	7	0.768188	0.0702849	6	0.675096	0.127899	12
129	0.927076	0.101429	8	0.931923	0.0649597	7	0.771104	0.0682794	6	0.679528	0.152903	12
130	0.92753	0.0939074	8	0.947859	0.0638948	7	0.777824	0.0716507	6	0.703781	0.15864	12
131	0.9211	0.0981539	8	0.934708	0.0773443	7	0.764261	0.0756673	6	0.679588	0.135861	12
132	0.944538	0.113566	8	0.956703	0.059663	7	0.790289	0.078087	6	0.688235	0.140352	12
133	0.92489	0.102415	8	0.924342	0.0814019	7	0.770285	0.0730849	6	0.677997	0.128825	12
134	0.916906	0.100732	8	0.918722	0.0724218	7	0.763883	0.0709231	6	0.679513	0.130111	12
135	0.931248	0.0810931	8	0.953508	0.0723353	7	0.779562	0.0682478	6	0.692496	0.130162	12
136	0.918168	0.0953878	8	0.928871	0.0712443	7	0.761414	0.0723215	6	0.676692	0.138016	12
137	0.92382	0.0914166	8	0.93072	0.0838601	7	0.764376	0.0759821	6	0.679087	0.116516	12
138	0.917359	0.0798395	8	0.947318	0.0559982	7	0.771687	0.070821	6	0.685862	0.128914	12
139	0.912014	0.0784791	8	0.929549	0.0665137	7	0.751323	0.0705023	6	0.689017	0.145478	12
140	0.913311	0.0807701	8	0.925051	0.0853114	7	0.761957	0.0610693	6	0.676678	0.149282	12
141	0.902307	0.100845	8	0.926381	0.0671769	7	0.765626	0.0644657	6	0.674265	0.147118	12
142	0.887248	0.0893974	8	0.905695	0.0835582	7	0.749351	0.0686019	6	0.662282	0.124105	12
143	0.901872	0.0864629	8	0.926375	0.0717861	7	0.772266	0.0693622	6	0.66366	0.141133	12
144	0.89562	0.0807011	8	0.923455	0.0788439	7	0.760449	0.0748449	6	0.672124	0.139296	12
145	0.919694	0.100403	8	0.91747	0.0694513	7	0.758081	0.0638638	6	0.664664	0.131166	12
146	0.924502	0.0834946	8	0.929678	0.069511	7	0.768068	0.0643107	6	0.68833	0.140834	12
147	0.939185	0.109005	8	0.955987	0.0797165	7	0.79193	0.0857025	6	0.69956	0.14102	12
148	0.906263	0.0792257	8	0.928601	0.0857161	7	0.764828	0.0725843	6	0.66722	0.136194	12
149	0.93087	0.100391	8	0.947423	0.0732222	7	0.773766	0.0718036	6	0.679541	0.131239	12
150	0.900135	0.0880158	8	0.917228	0.0669705	7	0.756278	0.0723278	6	0.644083	0.137055	12
151	0.91026	0.0845346	8	0.914843	0.0785074	7	0.748421	0.0672178	6	0.661162	0.130226	12
152	0.910964	0.0852831	8	0.932595	0.0714393	7	0.766328	0.0682477	6	0.675735	0.152672	12
153	0.895892	0.0795016	8	0.901202	0.0738575	7	0.748462	0.0674435	6	0.675825	0.148627	12
154	0.898181	0.10956	8	0.915092	0.0718144	7	0.749389	0.070382	6	0.664947	0.133161	12
155	0.936227	0.111542	8	0.954428	0.0752149	7	0.789027	0.0679851	6	0.687406	0.137835	12
156	0.958322	0.0810897	8	0.939936	0.0817011	7	0.782315	0.0692069	6	0.678964	0.142313	12
157	0.91995	0.101325	8	0.939202	0.0698608	7	0.770152	0.0644498	6	0.670658	0.137147	12
158	0.931509	0.0862918	8	0.932164	0.0847445	7	0.770029	0.0703745	6	0.671946	0.137669	12
159	0.906826	0.100318	8	0.926114	0.0847485	7	0.764107	0.0622595	6	0.680246	0.150238	12
160	0.940705	0.102085	8	0.938919	0.0882418	7	0.781603	0.0629544	6	0.683059	0.135952	12
161	0.929404	0.0968105	8	0.942677	0.0890632	7	0.780912	0.0702227	6	0.686784	0.121224	12
162	0.929622	0.100266	8	0.937257	0.0848132	7	0.770498	0.07699	6	0.683787	0.148992	12
163	0.910074	0.106897	8	0.931055	0.0653631	7	0.765398	0.0678044	6	0.685555	0.14064	12
164	0.930862	0.109791	8	0.937034	0.0901462	7	0.772976	0.062771	6	0.688133	0.128899	12
165	0.915879	0.103851	8	0.918952	0.0916857	7	0.772891	0.0722272	6	0.65799	0.112973	12
166	0.925474	0.1041	8	0.936418	0.0734921	7	0.774807	0.0712125	6	0.677564	0.137847	12
167	0.942377	0.0955406	8	0.937782	0.0844575	7	0.777436	0.0700653	6	0.676737	0.137193	12
168	0.933666	0.0804905	8	0.913731	0.0682408	7	0.754663	0.0689049	6	0.680419	0.133789	12
169	0.91494	0.0896385	8	0.917433	0.0854592	7	0.753726	0.0597355	6	0.6753	0.145595	12
170	0.919032	0.0850609	8	0.936692	0.0819696	7	0.773412	0.0715656	6	0.681956	0.129331	12
171	0.917874	0.0943747	8	0.93148	0.0812945	7	0.769266	0.070409	6	0.686635	0.132506	12
172	0.92411	0.124571	8	0.954858	0.0816497	7	0.79235	0.0569769	6	0.687677	0.127754	12
173	0.936651	0.101124	8	0.93374	0.0831595	7	0.777932	0.0665398	6	0.688384	0.143096	12
174	0.915969	0.103909	8	0.930857	0.0670649	7	0.765985	0.0729905	6	0.679665	0.152328	12
175	0.921237	0.10319	8	0.925125	0.0805824	7	0.767744	0.0627072	6	0.668866	0.129532	12
176	0.909385	0.0718175	8	0.909193	0.0746847	7	0.751564	0.0676531	6	0.665046	0.148526	12
177	0.903646	0.120408	8	0.916823	0.0843361	7	0.761513	0.0656058	6	0.671053	0.118842	12
178	0.909765	0.0802248	8	0.910236	0.0955363	7	0.760701	0.065843	6	0.65806	0.121683	12
179	0.914981	0.102343	8	0.916927	0.089639	7	0.764892	0.0748868	6	0.670702	0.12677	12
	mean	sd	n	mean	sd	n	mean	sd	n	mean	sd	n
Legend
The numbers above are associated with the data presented in panel B of Figure 2.

## Sheet: C
time (s)	4 uM			7 uM			15 uM			30 uM
1.0004	1	0	7	1	0	5	1	0	7	1	0	10
2.0004	0.961297	0.14147	7	1.00186	0.0399357	5	0.792928	0.0847518	7	0.821417	0.129434	10
3.0004	0.958696	0.139898	7	0.951738	0.0338637	5	0.748303	0.0927367	7	0.753969	0.134738	10
4.0004	0.962621	0.134552	7	0.957349	0.0176825	5	0.739135	0.0943262	7	0.74088	0.142395	10
5.0004	0.955302	0.130349	7	0.944861	0.0327825	5	0.717781	0.0881695	7	0.693899	0.130649	10
6.0004	0.958728	0.152509	7	0.959147	0.023649	5	0.71519	0.0942019	7	0.688171	0.136921	10
7.0004	0.959365	0.14317	7	0.934518	0.0269727	5	0.682096	0.0845557	7	0.636795	0.150562	10
8.0004	0.945378	0.138678	7	0.92754	0.0385086	5	0.681054	0.0983898	7	0.632754	0.139785	10
9.0004	0.927184	0.152656	7	0.912464	0.0428656	5	0.665418	0.0992078	7	0.606008	0.141972	10
10.0004	0.955848	0.145936	7	0.92457	0.0306747	5	0.657326	0.0952878	7	0.604517	0.157459	10
11.0004	0.927837	0.140569	7	0.923833	0.0175846	5	0.645059	0.101827	7	0.563921	0.136295	10
12.0004	0.936756	0.172347	7	0.924677	0.0299643	5	0.630767	0.0961327	7	0.561651	0.15786	10
13.0004	0.925472	0.150802	7	0.906021	0.0242291	5	0.620633	0.110531	7	0.544904	0.156677	10
14.0004	0.903416	0.183877	7	0.904383	0.0337926	5	0.603051	0.097164	7	0.52882	0.161453	10
15.0004	0.925198	0.145823	7	0.884048	0.0289762	5	0.606296	0.106747	7	0.515986	0.146757	10
16.0004	0.911039	0.169887	7	0.881671	0.0287089	5	0.588328	0.112536	7	0.495505	0.14072	10
17.0004	0.939864	0.1567	7	0.888708	0.0257286	5	0.583752	0.100666	7	0.513636	0.161204	10
18.0004	0.929113	0.155184	7	0.864027	0.0145178	5	0.579613	0.103782	7	0.497388	0.150313	10
19.0004	0.942847	0.130927	7	0.876813	0.0219267	5	0.579795	0.105877	7	0.496834	0.162397	10
20.0004	0.90404	0.147989	7	0.878193	0.0228314	5	0.554095	0.101716	7	0.477654	0.142712	10
21.0004	0.875463	0.189327	7	0.847749	0.0217126	5	0.557201	0.106234	7	0.44693	0.107462	10
22.0004	0.908289	0.164114	7	0.865569	0.0382369	5	0.560455	0.10774	7	0.465981	0.13662	10
23.0004	0.902977	0.170216	7	0.839716	0.0139934	5	0.547498	0.095423	7	0.455927	0.148739	10
24.0004	0.914481	0.187412	7	0.871233	0.0196135	5	0.544423	0.103932	7	0.447671	0.146494	10
25.0004	0.899716	0.156451	7	0.838749	0.0281032	5	0.525684	0.0969301	7	0.443189	0.137123	10
26.0004	0.894727	0.153059	7	0.82953	0.0151567	5	0.524257	0.10208	7	0.444429	0.145159	10
27.0004	0.891151	0.178176	7	0.832745	0.0266272	5	0.528662	0.102564	7	0.452269	0.147423	10
28.0004	0.910297	0.163213	7	0.807591	0.0288239	5	0.520308	0.107847	7	0.438089	0.147482	10
29.0004	0.927056	0.170774	7	0.837662	0.0185188	5	0.528761	0.110713	7	0.440766	0.156946	10
30.0004	0.884817	0.167722	7	0.81836	0.0111895	5	0.519936	0.102674	7	0.43294	0.150694	10
31.0004	0.888158	0.162641	7	0.814496	0.027439	5	0.512302	0.108793	7	0.431363	0.141519	10
32.0004	0.880163	0.18628	7	0.828174	0.0208564	5	0.514786	0.110092	7	0.419859	0.139623	10
33.0004	0.899869	0.157974	7	0.841449	0.0333128	5	0.520435	0.111058	7	0.430567	0.155947	10
34.0004	0.893627	0.177174	7	0.817802	0.0147297	5	0.510197	0.0998778	7	0.424649	0.142223	10
35.0004	0.924991	0.182616	7	0.818251	0.0266926	5	0.509012	0.106764	7	0.420878	0.142602	10
36.0004	0.871667	0.171808	7	0.815012	0.0135237	5	0.500463	0.0948513	7	0.419106	0.150416	10
37.0004	0.887228	0.145738	7	0.81459	0.0129638	5	0.508505	0.111694	7	0.424226	0.159367	10
38.0004	0.895142	0.169304	7	0.81512	0.0219685	5	0.510689	0.105298	7	0.413387	0.146486	10
39.0004	0.891727	0.171479	7	0.803115	0.0332569	5	0.498972	0.100934	7	0.410902	0.133054	10
40.0004	0.891726	0.160315	7	0.821749	0.0206726	5	0.497316	0.106017	7	0.422511	0.144922	10
41.0004	0.905545	0.161101	7	0.802076	0.0116068	5	0.488072	0.111243	7	0.420973	0.155732	10
42.0004	0.88521	0.1615	7	0.801509	0.0161873	5	0.481987	0.103725	7	0.433808	0.169857	10
43.0004	0.86573	0.164195	7	0.797115	0.0344208	5	0.488506	0.103049	7	0.428095	0.178625	10
44.0004	0.871758	0.168614	7	0.803191	0.0117299	5	0.483341	0.112289	7	0.410335	0.167397	10
45.0004	0.895903	0.174108	7	0.802084	0.0270244	5	0.493114	0.109672	7	0.410908	0.144026	10
46.0004	0.876126	0.179212	7	0.793185	0.0197264	5	0.476028	0.102968	7	0.418262	0.159677	10
47.0004	0.867029	0.159479	7	0.805371	0.0349949	5	0.477879	0.106598	7	0.404751	0.148977	10
48.0004	0.885893	0.207632	7	0.803886	0.0247969	5	0.48617	0.108819	7	0.40694	0.145997	10
49.0004	0.885524	0.196533	7	0.810532	0.0308824	5	0.479496	0.10518	7	0.405129	0.145701	10
50.0004	0.888867	0.169337	7	0.789646	0.0347425	5	0.467302	0.103183	7	0.407084	0.157113	10
51.0004	0.888315	0.158399	7	0.807783	0.0283714	5	0.479897	0.102535	7	0.418207	0.169081	10
52.0004	0.871481	0.225127	7	0.806854	0.0180338	5	0.474808	0.0994325	7	0.409302	0.149152	10
53.0004	0.894582	0.196544	7	0.828431	0.032641	5	0.48572	0.110026	7	0.41057	0.152877	10
54.0004	0.902881	0.196307	7	0.813258	0.0317987	5	0.487608	0.107149	7	0.414528	0.177745	10
55.0004	0.909013	0.17925	7	0.797887	0.0156105	5	0.473927	0.10802	7	0.406691	0.159063	10
56.0004	0.874374	0.188605	7	0.793829	0.0081179	5	0.480465	0.10341	7	0.397756	0.130966	10
57.0004	0.892901	0.193997	7	0.808049	0.0133375	5	0.484176	0.107379	7	0.399506	0.139052	10
58.0004	0.871975	0.198169	7	0.7653	0.0314415	5	0.469555	0.102401	7	0.401503	0.152752	10
59.0004	0.855925	0.196428	7	0.767138	0.017183	5	0.458156	0.0975903	7	0.404705	0.159507	10
60.0004	0.888778	0.187433	7	0.793186	0.00832044	5	0.462467	0.102378	7	0.400626	0.130149	10
61.0004	0.880745	0.192511	7	0.8	0.018948	5	0.471643	0.110936	7	0.413803	0.16409	10
62.0004	0.872986	0.173827	7	0.780238	0.0270025	5	0.46117	0.107589	7	0.407117	0.158094	10
63.0004	0.874469	0.179041	7	0.782271	0.0258288	5	0.463151	0.109162	7	0.388799	0.131975	10
64.0004	0.84772	0.202561	7	0.813261	0.0343435	5	0.472418	0.104298	7	0.405095	0.152036	10
65.0004	0.858836	0.230104	7	0.799163	0.0227047	5	0.470647	0.105436	7	0.394702	0.147964	10
66.0004	0.865397	0.210528	7	0.781622	0.0148199	5	0.470389	0.105422	7	0.383571	0.134345	10
67.0004	0.863558	0.169094	7	0.785936	0.0203848	5	0.469476	0.101861	7	0.400348	0.158341	10
68.0004	0.876723	0.199232	7	0.788538	0.0301925	5	0.469335	0.106918	7	0.412636	0.159443	10
69.0004	0.845347	0.210831	7	0.796822	0.0303018	5	0.463737	0.102138	7	0.393436	0.148459	10
70.0004	0.835419	0.19244	7	0.765512	0.037755	5	0.456794	0.101661	7	0.397963	0.156806	10
71.0004	0.865519	0.160147	7	0.769497	0.0244138	5	0.460164	0.102723	7	0.409829	0.180282	10
72.0004	0.892302	0.188788	7	0.804608	0.0245743	5	0.469192	0.0968566	7	0.381079	0.139791	10
73.0004	0.861237	0.212574	7	0.803355	0.0313033	5	0.469965	0.10462	7	0.398742	0.159079	10
74.0004	0.866731	0.176649	7	0.781965	0.0257557	5	0.457064	0.103207	7	0.403924	0.162648	10
75.0004	0.866253	0.21614	7	0.797073	0.0299688	5	0.453439	0.102394	7	0.383481	0.118203	10
76.0004	0.835074	0.197177	7	0.786759	0.0343528	5	0.459902	0.105686	7	0.390069	0.145797	10
77.0004	0.857543	0.184335	7	0.795798	0.0357951	5	0.471989	0.114783	7	0.40028	0.157329	10
78.0004	0.855086	0.206151	7	0.802669	0.032516	5	0.465571	0.107818	7	0.405268	0.159174	10
79.0004	0.859759	0.203258	7	0.793239	0.0199781	5	0.462374	0.103849	7	0.400423	0.161315	10
80.0004	0.8304	0.180898	7	0.767791	0.0182713	5	0.456592	0.100559	7	0.393806	0.155851	10
81.0004	0.866178	0.171372	7	0.795502	0.0324481	5	0.456781	0.110188	7	0.409417	0.160872	10
82.0004	0.84783	0.178545	7	0.775318	0.0275737	5	0.456386	0.103321	7	0.389472	0.15448	10
83.0004	0.848574	0.200832	7	0.791175	0.0418379	5	0.4495	0.0979136	7	0.38635	0.146879	10
84.0004	0.86953	0.189031	7	0.795488	0.0260818	5	0.468503	0.108286	7	0.40423	0.159436	10
85.0004	0.834652	0.20971	7	0.78666	0.0256121	5	0.467225	0.10681	7	0.389744	0.145598	10
86.0004	0.823997	0.210064	7	0.755852	0.03832	5	0.453394	0.109953	7	0.386263	0.154356	10
87.0004	0.858947	0.194402	7	0.794386	0.0279297	5	0.469775	0.11375	7	0.391719	0.158124	10
88.0004	0.863914	0.188518	7	0.803679	0.039656	5	0.462277	0.110602	7	0.411037	0.165484	10
89.0004	0.870322	0.186898	7	0.788442	0.0371229	5	0.458933	0.116927	7	0.40369	0.173289	10
90.0004	0.833512	0.183662	7	0.769104	0.0245041	5	0.450932	0.10729	7	0.395215	0.158826	10
91.0004	0.859192	0.17322	7	0.77999	0.0290613	5	0.46398	0.101998	7	0.395592	0.15245	10
92.0004	0.838776	0.193279	7	0.761499	0.031256	5	0.454746	0.105415	7	0.388175	0.141237	10
93.0004	0.844418	0.188697	7	0.786361	0.020807	5	0.463068	0.0998692	7	0.397912	0.145476	10
94.0004	0.834779	0.181025	7	0.777017	0.021378	5	0.448453	0.105325	7	0.395114	0.171776	10
95.0004	0.834924	0.179827	7	0.766015	0.0386498	5	0.444771	0.103321	7	0.390819	0.150692	10
96.0004	0.852314	0.173168	7	0.773654	0.03982	5	0.456028	0.103884	7	0.383203	0.141429	10
97.0004	0.841089	0.171759	7	0.758635	0.0139052	5	0.443985	0.101523	7	0.39738	0.157903	10
98.0004	0.835663	0.174118	7	0.77803	0.0338252	5	0.439213	0.100555	7	0.391349	0.14242	10
99.0004	0.848872	0.157832	7	0.766025	0.0288493	5	0.453062	0.0980255	7	0.3948	0.148122	10
100	0.853983	0.171434	7	0.774568	0.0435174	5	0.444664	0.0993392	7	0.39461	0.152029	10
101	0.824959	0.20804	7	0.775474	0.0241303	5	0.444663	0.100924	7	0.38691	0.15121	10
102	0.847061	0.184352	7	0.768482	0.0332204	5	0.440268	0.104573	7	0.389174	0.149107	10
103	0.873274	0.183597	7	0.773121	0.0328605	5	0.455638	0.109162	7	0.39612	0.156462	10
104	0.831259	0.192975	7	0.759275	0.0275926	5	0.444916	0.093071	7	0.386678	0.145643	10
105	0.819157	0.183487	7	0.749647	0.0279089	5	0.430062	0.0982153	7	0.391114	0.159222	10
106	0.84612	0.169901	7	0.747559	0.0361784	5	0.439546	0.094426	7	0.383476	0.147526	10
107	0.847606	0.191721	7	0.756885	0.0220218	5	0.454997	0.0951381	7	0.392211	0.15885	10
108	0.846021	0.197572	7	0.768859	0.0377905	5	0.438843	0.0980532	7	0.37831	0.148595	10
109	0.854898	0.198518	7	0.789523	0.033473	5	0.446606	0.0978048	7	0.388336	0.147223	10
110	0.844555	0.209143	7	0.786294	0.0409483	5	0.453946	0.105072	7	0.392587	0.158528	10
111	0.853636	0.19042	7	0.761417	0.0232354	5	0.444895	0.104264	7	0.390804	0.140561	10
112	0.839878	0.191485	7	0.782117	0.0216758	5	0.44409	0.102568	7	0.398184	0.147121	10
113	0.830568	0.188702	7	0.783325	0.0353535	5	0.446613	0.0955616	7	0.394185	0.166076	10
114	0.858501	0.18929	7	0.775911	0.0261161	5	0.449777	0.109968	7	0.394858	0.148902	10
115	0.839483	0.169604	7	0.751371	0.0209838	5	0.446012	0.0999525	7	0.378954	0.137191	10
116	0.839133	0.199599	7	0.785612	0.0314006	5	0.455586	0.104333	7	0.394203	0.145117	10
117	0.856684	0.205556	7	0.792999	0.0258967	5	0.449468	0.0994785	7	0.38464	0.144359	10
118	0.817985	0.182078	7	0.753994	0.038942	5	0.441952	0.100035	7	0.378512	0.150769	10
119	0.832558	0.186082	7	0.767638	0.0224154	5	0.438611	0.102088	7	0.377785	0.135106	10
120	0.853696	0.210288	7	0.782514	0.0132189	5	0.450029	0.102182	7	0.383983	0.156537	10
121	0.853744	0.208461	7	0.772008	0.0234322	5	0.451865	0.105132	7	0.384045	0.149574	10
122	0.84886	0.199883	7	0.774866	0.0187338	5	0.442383	0.108965	7	0.399792	0.17279	10
123	0.854285	0.212623	7	0.775715	0.0217376	5	0.451006	0.102691	7	0.403018	0.151981	10
124	0.823087	0.214494	7	0.770894	0.0268648	5	0.435402	0.109431	7	0.378378	0.136576	10
125	0.852945	0.193476	7	0.782015	0.028874	5	0.449738	0.104525	7	0.389166	0.149027	10
126	0.826773	0.191226	7	0.766291	0.016076	5	0.447274	0.103567	7	0.374961	0.14282	10
127	0.837486	0.197488	7	0.768867	0.0187862	5	0.445746	0.105262	7	0.373315	0.137632	10
128	0.857493	0.199556	7	0.759769	0.0260181	5	0.442564	0.100205	7	0.373576	0.119291	10
129	0.830425	0.215144	7	0.755059	0.0104441	5	0.442827	0.0999857	7	0.384927	0.157931	10
130	0.833821	0.197988	7	0.767211	0.0178033	5	0.440431	0.0974741	7	0.382077	0.160518	10
131	0.870948	0.185033	7	0.754649	0.0167859	5	0.442949	0.106586	7	0.373557	0.136178	10
132	0.840203	0.208939	7	0.759993	0.0351905	5	0.44308	0.103448	7	0.377797	0.156012	10
133	0.845361	0.182388	7	0.750178	0.022789	5	0.435383	0.100958	7	0.372238	0.146414	10
134	0.84175	0.193518	7	0.760514	0.0233268	5	0.444511	0.100405	7	0.384706	0.145596	10
135	0.838983	0.204969	7	0.758198	0.0178808	5	0.440931	0.103701	7	0.388419	0.15173	10
136	0.848191	0.198143	7	0.764572	0.00602302	5	0.441699	0.0998813	7	0.388027	0.168854	10
137	0.851209	0.205771	7	0.76452	0.0301807	5	0.449339	0.1074	7	0.385357	0.149613	10
138	0.857892	0.196201	7	0.768526	0.0366861	5	0.443434	0.107104	7	0.395174	0.183373	10
139	0.832175	0.221522	7	0.754456	0.0259539	5	0.438632	0.10288	7	0.38055	0.171835	10
140	0.835202	0.191869	7	0.736932	0.0321338	5	0.428888	0.101389	7	0.371327	0.14851	10
141	0.866346	0.201933	7	0.77423	0.02704	5	0.448243	0.100244	7	0.399717	0.166227	10
142	0.84255	0.224116	7	0.766467	0.0249665	5	0.444422	0.107058	7	0.385488	0.162173	10
143	0.854148	0.196059	7	0.768973	0.0358429	5	0.438055	0.109515	7	0.382809	0.173163	10
144	0.832957	0.224346	7	0.787933	0.0285882	5	0.44761	0.0991782	7	0.394534	0.165264	10
145	0.859058	0.180172	7	0.766137	0.0331947	5	0.445452	0.101295	7	0.381376	0.14461	10
146	0.814608	0.192401	7	0.767293	0.0208837	5	0.440622	0.0999403	7	0.385717	0.170583	10
147	0.831931	0.189766	7	0.777494	0.0337434	5	0.438731	0.0998063	7	0.37393	0.134433	10
148	0.836442	0.2105	7	0.772278	0.0297922	5	0.447823	0.101062	7	0.383199	0.163664	10
149	0.86386	0.192516	7	0.777432	0.0348638	5	0.446603	0.0962602	7	0.382929	0.161165	10
150	0.849437	0.187226	7	0.768336	0.0283448	5	0.43973	0.109862	7	0.374501	0.138618	10
151	0.833944	0.21105	7	0.764288	0.035186	5	0.441677	0.094258	7	0.384113	0.161674	10
152	0.820213	0.199813	7	0.75886	0.0314028	5	0.444158	0.10593	7	0.375956	0.146949	10
153	0.819418	0.220505	7	0.755525	0.0434715	5	0.436613	0.0966505	7	0.389298	0.167063	10
154	0.840318	0.213613	7	0.770716	0.0158291	5	0.446431	0.101742	7	0.388895	0.161078	10
155	0.81172	0.206555	7	0.749346	0.017563	5	0.432013	0.101032	7	0.384308	0.15712	10
156	0.832828	0.215214	7	0.756905	0.0355318	5	0.447998	0.100305	7	0.393051	0.166836	10
157	0.828035	0.187026	7	0.736701	0.0227319	5	0.437166	0.102234	7	0.389174	0.164455	10
158	0.853431	0.199737	7	0.767966	0.0317497	5	0.441767	0.100279	7	0.393807	0.171123	10
159	0.833001	0.203535	7	0.763966	0.0341968	5	0.438946	0.101491	7	0.375279	0.148791	10
160	0.855887	0.189611	7	0.774539	0.0245189	5	0.439901	0.102853	7	0.387973	0.14654	10
161	0.823442	0.201904	7	0.754341	0.0365336	5	0.437812	0.0991277	7	0.394327	0.178807	10
162	0.839329	0.227173	7	0.744609	0.0221022	5	0.427932	0.0974341	7	0.386772	0.155448	10
163	0.836217	0.21245	7	0.763662	0.011197	5	0.442455	0.100903	7	0.393803	0.175093	10
164	0.843141	0.217308	7	0.761932	0.0290345	5	0.44724	0.104112	7	0.397869	0.165693	10
165	0.868216	0.232592	7	0.763051	0.0232188	5	0.437647	0.0977894	7	0.39724	0.166754	10
166	0.819027	0.19239	7	0.77522	0.0188527	5	0.439081	0.098602	7	0.388314	0.157657	10
167	0.838381	0.193249	7	0.736824	0.0148223	5	0.438196	0.0939431	7	0.378509	0.154858	10
168	0.826352	0.203076	7	0.75973	0.0150006	5	0.429585	0.100627	7	0.383878	0.146733	10
169	0.814365	0.194566	7	0.734901	0.0238099	5	0.428837	0.0965939	7	0.375842	0.150438	10
170	0.870625	0.189837	7	0.750827	0.0253625	5	0.431631	0.0933706	7	0.379592	0.153212	10
171	0.849994	0.207717	7	0.761526	0.0109788	5	0.445785	0.0967687	7	0.398083	0.169232	10
172	0.805899	0.207286	7	0.758709	0.0219787	5	0.436389	0.0961408	7	0.376316	0.147817	10
173	0.840295	0.205291	7	0.763591	0.0397052	5	0.436945	0.104325	7	0.391571	0.15524	10
174	0.82468	0.181316	7	0.74326	0.0298846	5	0.449642	0.0986215	7	0.382498	0.146445	10
175	0.810261	0.199823	7	0.733677	0.0281895	5	0.430291	0.0941612	7	0.379085	0.147529	10
176	0.847555	0.169521	7	0.764394	0.0129883	5	0.444669	0.0999383	7	0.391522	0.167799	10
177	0.828146	0.186664	7	0.763961	0.0207139	5	0.434306	0.10307	7	0.38787	0.150463	10
178	0.844995	0.189935	7	0.775992	0.0248965	5	0.445465	0.105212	7	0.393855	0.144957	10
179	0.823287	0.172184	7	0.739168	0.0204821	5	0.441671	0.104423	7	0.373621	0.13989	10
	mean	sd	n	mean	sd	n	mean	sd	n	mean	sd	n
Legend
The numbers above are associated with the data presented in panel C of Figure 2.

## Sheet: D
time (s)	4 uM			7 uM			15 uM			30 uM
1.0004	1	0	5	1	0	5	1	0	5	1	0	8
2.0004	0.771843	0.253644	5	0.751553	0.148297	5	0.424017	0.128701	5	0.470497	0.116788	8
3.0004	0.736879	0.260491	5	0.694892	0.13724	5	0.376627	0.111273	5	0.399143	0.0974631	8
4.0004	0.726717	0.21588	5	0.711887	0.148275	5	0.375573	0.109589	5	0.372137	0.105239	8
5.0004	0.748396	0.226016	5	0.668425	0.13503	5	0.350249	0.107238	5	0.324697	0.0959146	8
6.0004	0.740676	0.246536	5	0.675245	0.140677	5	0.336663	0.105144	5	0.310115	0.108462	8
7.0004	0.783765	0.234307	5	0.672379	0.149186	5	0.333123	0.107751	5	0.301438	0.0970178	8
8.0004	0.714931	0.240798	5	0.623161	0.143325	5	0.30839	0.104571	5	0.273725	0.0996565	8
9.0004	0.683741	0.220479	5	0.599568	0.14121	5	0.289252	0.100982	5	0.242401	0.0906818	8
10.0004	0.68565	0.225101	5	0.621356	0.135523	5	0.294717	0.102212	5	0.240371	0.08597	8
11.0004	0.681977	0.241433	5	0.592151	0.131508	5	0.270959	0.0987631	5	0.218269	0.085713	8
12.0004	0.714352	0.243917	5	0.617593	0.117252	5	0.269259	0.102463	5	0.215886	0.0894068	8
13.0004	0.684821	0.263626	5	0.602232	0.15047	5	0.253795	0.0957291	5	0.217829	0.0911354	8
14.0004	0.668679	0.229306	5	0.558704	0.129493	5	0.241413	0.102669	5	0.184422	0.0828169	8
15.0004	0.635874	0.197644	5	0.543946	0.127217	5	0.238565	0.101364	5	0.141956	0.107641	8
16.0004	0.64041	0.166857	5	0.538946	0.132562	5	0.219531	0.086105	5	0.13847	0.096797	8
17.0004	0.676658	0.232359	5	0.554365	0.144108	5	0.216081	0.0921849	5	0.12974	0.102249	8
18.0004	0.718125	0.217177	5	0.557344	0.146652	5	0.225609	0.0890001	5	0.13623	0.0994397	8
19.0004	0.669107	0.275497	5	0.551487	0.136391	5	0.208009	0.0872586	5	0.131036	0.0930656	8
20.0004	0.664188	0.246019	5	0.515781	0.117874	5	0.204628	0.0848687	5	0.125329	0.0876924	8
21.0004	0.651983	0.219651	5	0.536465	0.152049	5	0.203958	0.0989454	5	0.0844436	0.123412	8
22.0004	0.664551	0.211882	5	0.52291	0.137991	5	0.202152	0.0959152	5	0.118973	0.0922913	8
23.0004	0.656779	0.239783	5	0.530243	0.143735	5	0.194716	0.0836946	5	0.104287	0.0805245	8
24.0004	0.647611	0.242554	5	0.52081	0.143983	5	0.196712	0.086379	5	0.109312	0.0737197	8
25.0004	0.622359	0.218054	5	0.508029	0.145076	5	0.197541	0.083786	5	0.113552	0.078952	8
26.0004	0.604424	0.223629	5	0.509895	0.131037	5	0.179977	0.0812854	5	0.107131	0.0801126	8
27.0004	0.630289	0.231287	5	0.490636	0.124999	5	0.184925	0.0751537	5	0.0983239	0.0766471	8
28.0004	0.59612	0.223067	5	0.474705	0.152244	5	0.177238	0.0824216	5	0.0959685	0.0783817	8
29.0004	0.624587	0.23927	5	0.491726	0.125184	5	0.181891	0.0789001	5	0.0758864	0.0918072	8
30.0004	0.601408	0.2581	5	0.492488	0.14404	5	0.175258	0.0742752	5	0.102435	0.0710815	8
31.0004	0.674634	0.217447	5	0.491707	0.134275	5	0.17761	0.0846561	5	0.102012	0.0856233	8
32.0004	0.604239	0.24871	5	0.500157	0.151144	5	0.169592	0.0823444	5	0.093829	0.0634897	8
33.0004	0.616544	0.212644	5	0.450175	0.155266	5	0.164551	0.077852	5	0.0927376	0.0668421	8
34.0004	0.607223	0.226089	5	0.466485	0.149484	5	0.168	0.074154	5	0.0941649	0.0662346	8
35.0004	0.606019	0.232615	5	0.472222	0.134628	5	0.160509	0.0705917	5	0.0971937	0.0718483	8
36.0004	0.612987	0.221737	5	0.458087	0.132873	5	0.150744	0.0649214	5	0.0887254	0.0691163	8
37.0004	0.616191	0.204823	5	0.441611	0.139221	5	0.156089	0.0653372	5	0.0950366	0.0633563	8
38.0004	0.582169	0.202632	5	0.45851	0.1429	5	0.152327	0.0710524	5	0.0910359	0.0625374	8
39.0004	0.61824	0.247169	5	0.4728	0.148412	5	0.157824	0.0654099	5	0.10278	0.0717306	8
40.0004	0.602137	0.224748	5	0.444005	0.142461	5	0.157277	0.0755546	5	0.0927784	0.0735833	8
41.0004	0.574794	0.201169	5	0.434393	0.117675	5	0.154441	0.0771404	5	0.070819	0.0922111	8
42.0004	0.623924	0.236628	5	0.441058	0.142433	5	0.149514	0.0752276	5	0.099309	0.0698325	8
43.0004	0.638765	0.212599	5	0.459813	0.121053	5	0.150768	0.0725192	5	0.0976095	0.0668682	8
44.0004	0.595453	0.207275	5	0.444675	0.141735	5	0.145082	0.0711278	5	0.0841537	0.0864032	8
45.0004	0.632009	0.211811	5	0.441396	0.149379	5	0.155572	0.0736706	5	0.0983159	0.0862144	8
46.0004	0.545411	0.184376	5	0.43767	0.148264	5	0.149306	0.0663409	5	0.0801474	0.0670137	8
47.0004	0.612094	0.214059	5	0.453147	0.137093	5	0.146063	0.0669823	5	0.0990945	0.0748323	8
48.0004	0.559684	0.181883	5	0.423557	0.151051	5	0.143194	0.0628156	5	0.0972038	0.0682326	8
49.0004	0.601725	0.196697	5	0.440575	0.152428	5	0.141733	0.0711048	5	0.0918171	0.0717747	8
50.0004	0.594314	0.226597	5	0.418294	0.126462	5	0.150655	0.0587525	5	0.095118	0.0739424	8
51.0004	0.571268	0.220378	5	0.441368	0.161621	5	0.138447	0.065218	5	0.0933505	0.0785216	8
52.0004	0.576214	0.239951	5	0.431553	0.146543	5	0.14068	0.061989	5	0.0871361	0.0737717	8
53.0004	0.588925	0.209792	5	0.411236	0.146479	5	0.152023	0.0646404	5	0.0579955	0.092218	8
54.0004	0.583863	0.212843	5	0.421516	0.129222	5	0.141467	0.0565436	5	0.065587	0.0913711	8
55.0004	0.556901	0.232414	5	0.430024	0.129507	5	0.144697	0.0621966	5	0.0878931	0.0683088	8
56.0004	0.563637	0.23258	5	0.426768	0.163431	5	0.136465	0.0653707	5	0.0903816	0.0642375	8
57.0004	0.549111	0.208708	5	0.404685	0.138878	5	0.136187	0.0577882	5	0.0854499	0.0763228	8
58.0004	0.569784	0.193564	5	0.4281	0.135251	5	0.149353	0.063541	5	0.0706201	0.0772896	8
59.0004	0.528991	0.196696	5	0.393646	0.141417	5	0.135774	0.0561995	5	0.0864972	0.0758964	8
60.0004	0.578208	0.201648	5	0.427119	0.141937	5	0.142615	0.0548786	5	0.062439	0.0738399	8
61.0004	0.570653	0.189525	5	0.41381	0.155749	5	0.135339	0.0607535	5	0.0601722	0.0722772	8
62.0004	0.582972	0.230258	5	0.4202	0.131134	5	0.143089	0.0619316	5	0.0906826	0.0727249	8
63.0004	0.589474	0.225421	5	0.419549	0.132579	5	0.146015	0.0602995	5	0.099405	0.0777256	8
64.0004	0.4447088*	0.523236127055176*	5*	0.437569	0.143076	5	0.142133	0.0611546	5	0.0888339	0.0775777	8
65.0004	0.569107	0.213861	5	0.402575	0.117464	5	0.139018	0.0620256	5	0.088907	0.0691898	8
66.0004	0.568421	0.234187	5	0.440051	0.13557	5	0.140231	0.0587156	5	0.101445	0.0727905	8
67.0004	0.580284	0.221257	5	0.406491	0.143673	5	0.135335	0.0557492	5	0.089422	0.0665638	8
68.0004	0.564969	0.217179	5	0.412422	0.134092	5	0.135801	0.0561173	5	0.0932291	0.0779995	8
69.0004	0.588225	0.238676	5	0.420819	0.125682	5	0.145034	0.0596776	5	0.0936223	0.0734367	8
70.0004	0.593206	0.241403	5	0.428572	0.141212	5	0.1327	0.0542885	5	0.0571321	0.0865995	8
71.0004	0.573172	0.222873	5	0.421228	0.140521	5	0.140259	0.0628406	5	0.0964535	0.0594527	8
72.0004	0.565722	0.203317	5	0.412865	0.136047	5	0.142548	0.0622104	5	0.0944245	0.0762553	8
73.0004	0.532188	0.219648	5	0.41719	0.138017	5	0.143412	0.0583703	5	0.10089	0.0672783	8
74.0004	0.561389	0.238354	5	0.415385	0.141413	5	0.139554	0.0522668	5	0.104826	0.0710061	8
75.0004	0.557426	0.187559	5	0.407921	0.135997	5	0.13198	0.0539331	5	0.0678835	0.0660684	8
76.0004	0.560368	0.24097	5	0.422408	0.122789	5	0.13495	0.0549509	5	0.0715185	0.0804878	8
77.0004	0.576616	0.237278	5	0.43272	0.126428	5	0.141276	0.0573512	5	0.0728161	0.0838125	8
78.0004	0.582843	0.240009	5	0.423885	0.131433	5	0.130799	0.054303	5	0.0924733	0.0704311	8
79.0004	0.544865	0.213467	5	0.393181	0.130216	5	0.142453	0.057778	5	0.0913099	0.0636051	8
80.0004	0.582857	0.196439	5	0.405988	0.141652	5	0.13858	0.0594312	5	0.101086	0.0695179	8
81.0004	0.542424	0.212109	5	0.416667	0.129221	5	0.105202	0.100755	5	0.0968755	0.0666249	8
82.0004	0.544862	0.201576	5	0.41604	0.134173	5	0.136491	0.0564939	5	0.0710221	0.0715052	8
83.0004	0.550165	0.208492	5	0.401521	0.132839	5	0.103321	0.0920737	5	0.067237	0.0795693	8
84.0004	0.57598	0.240643	5	0.421635	0.15108	5	0.130886	0.0569581	5	0.0928873	0.0833583	8
85.0004	0.569526	0.199042	5	0.413316	0.138906	5	0.100179	0.0998531	5	0.0688226	0.0890032	8
86.0004	0.567834	0.239769	5	0.412833	0.130588	5	0.0963952	0.0954354	5	0.0985233	0.0709889	8
87.0004	0.590138	0.219276	5	0.417301	0.143256	5	0.141332	0.0546901	5	0.0683494	0.0917449	8
88.0004	0.602382	0.253076	5	0.414468	0.145887	5	0.105074	0.097114	5	0.0990514	0.0834292	8
89.0004	0.594491	0.238992	5	0.387145	0.121066	5	0.132621	0.0472381	5	0.0950022	0.074678	8
90.0004	0.565031	0.20571	5	0.391446	0.119604	5	0.100981	0.0902322	5	0.0666034	0.084448	8
91.0004	0.584442	0.207405	5	0.410199	0.135892	5	0.0992556	0.0951489	5	0.090331	0.0838907	8
92.0004	0.539337	0.212061	5	0.393942	0.125275	5	0.132477	0.05347	5	0.0937271	0.0656897	8
93.0004	0.617282	0.268867	5	0.429883	0.136309	5	0.11206	0.109184	5	0.0689919	0.0875766	8
94.0004	0.583063	0.258059	5	0.413687	0.131826	5	0.0984936	0.0934261	5	0.0956905	0.0683586	8
95.0004	0.529073	0.201345	5	0.39475	0.116848	5	0.0965226	0.0964572	5	0.0693679	0.0754355	8
96.0004	0.498221	0.187094	5	0.380572	0.123541	5	0.101437	0.0924121	5	0.0682894	0.0753	8
97.0004	0.551253	0.217068	5	0.409162	0.134724	5	0.134728	0.050813	5	0.0667028	0.0866404	8
98.0004	0.525031	0.185495	5	0.404483	0.118713	5	0.131059	0.052118	5	0.096357	0.0736127	8
99.0004	0.522051	0.193565	5	0.408718	0.132252	5	0.104616	0.105083	5	0.0944545	0.0870099	8
100	0.552072	0.220017	5	0.409266	0.129879	5	0.10363	0.101025	5	0.101158	0.0777222	8
101	0.526184	0.206193	5	0.387032	0.135577	5	0.101697	0.106066	5	0.089682	0.0661327	8
102	0.553673	0.208596	5	0.400167	0.126645	5	0.122655	0.0433121	5	0.095973	0.070232	8
103	0.589086	0.242189	5	0.40493	0.118365	5	0.104292	0.101532	5	0.0906826	0.06956	8
104	0.565751	0.203739	5	0.389451	0.123831	5	0.0992768	0.0996338	5	0.088303	0.0756957	8
105	0.524173	0.223296	5	0.396947	0.151757	5	0.0921628	0.0930613	5	0.0902039	0.0649198	8
106	0.582688	0.196318	5	0.407557	0.115821	5	0.147823	0.0610592	5	0.107476	0.0761142	8
107	0.526965	0.21098	5	0.389552	0.12805	5	0.0994028	0.0934695	5	0.0594211	0.0885002	8
108	0.543945	0.215317	5	0.40692	0.142301	5	0.0958644	0.106068	5	0.094529	0.0766624	8
109	0.588302	0.238782	5	0.412305	0.133757	5	0.10513	0.109403	5	0.102329	0.0866062	8
110	0.540609	0.203058	5	0.387997	0.130063	5	0.0938292	0.102059	5	0.0941469	0.0743764	8
111	0.54322	0.229177	5	0.398637	0.126523	5	0.0982802	0.107352	5	0.0895015	0.071955	8
112	0.550603	0.200722	5	0.385154	0.129954	5	0.099857	0.108218	5	0.0658576	0.080041	8
113	0.558035	0.196159	5	0.39567	0.134431	5	0.09687	0.10228	5	0.0671937	0.073235	8
114	0.562196	0.227036	5	0.395777	0.130722	5	0.104494	0.107454	5	0.0634072	0.083216	8
115	0.554761	0.209477	5	0.4	0.136908	5	0.095366	0.109843	5	0.0670341	0.0767806	8
116	0.567607	0.206879	5	0.401753	0.142726	5	0.101017	0.10826	5	0.0720419	0.0881976	8
117	0.554087	0.175245	5	0.402261	0.138426	5	0.0953212	0.106613	5	0.0486518	0.110859	8
118	0.54393	0.199987	5	0.382979	0.137865	5	0.0975722	0.0959135	5	0.0903635	0.0765978	8
119	0.521121	0.190337	5	0.398793	0.12547	5	0.0951206	0.105915	5	0.0631669	0.0723207	8
120	0.529767	0.226471	5	0.396708	0.140329	5	0.0973382	0.10718	5	0.0510975	0.0951114	8
121	0.580662	0.230336	5	0.369746	0.145328	5	0.0959178	0.110846	5	0.0613342	0.0824286	8
122	0.561999	0.227389	5	0.402757	0.131959	5	0.0899098	0.115292	5	0.0536089	0.0925645	8
123	0.543087	0.211962	5	0.387549	0.112274	5	0.0946302	0.105741	5	0.0651754	0.0786694	8
124	0.541402	0.201497	5	0.4034	0.141095	5	0.0934812	0.11086	5	0.05578	0.0857201	8
125	0.550629	0.232094	5	0.38822	0.13385	5	0.101961	0.115258	5	0.0583511	0.105169	8
126	0.544461	0.212416	5	0.386154	0.136652	5	0.0849746	0.105447	5	0.0568901	0.0753616	8
127	0.529927	0.202016	5	0.383426	0.140506	5	0.0900634	0.104578	5	0.0900259	0.0635266	8
128	0.522695	0.214366	5	0.395021	0.14172	5	0.089305	0.110266	5	0.0710407	0.0924092	8
129	0.537515	0.253583	5	0.38516	0.134068	5	0.0950994	0.107397	5	0.0667823	0.0852966	8
130	0.548763	0.19314	5	0.379897	0.135935	5	0.0968038	0.114898	5	0.0973261	0.0808973	8
131	0.512164	0.200424	5	0.385659	0.135513	5	0.0913692	0.109648	5	0.0621631	0.0789653	8
132	0.562799	0.181095	5	0.407617	0.147441	5	0.0905044	0.112116	5	0.067859	0.0764807	8
133	0.556604	0.237066	5	0.403343	0.135519	5	0.0966658	0.116128	5	0.0577104	0.101382	8
134	0.386063*	0.458535284230669*	5*	0.392475	0.1503	5	0.104455	0.116976	5	0.0665667	0.0899214	8
135	0.541607	0.209112	5	0.417321	0.147119	5	0.105268	0.118369	5	0.104564	0.074328	8
136	0.532618	0.228641	5	0.36808	0.13836	5	0.08843	0.106386	5	0.0665648	0.0854206	8
137	0.524117	0.212517	5	0.391714	0.136279	5	0.0966072	0.11956	5	0.062604	0.0952475	8
138	0.546888	0.248915	5	0.401746	0.126235	5	0.0997296	0.124635	5	0.0656369	0.095816	8
139	0.537246	0.203596	5	0.401942	0.15311	5	0.0920918	0.113628	5	0.0652684	0.0856538	8
140	0.569598	0.215102	5	0.402145	0.141889	5	0.0934588	0.118899	5	0.0585113	0.102235	8
141	0.576998	0.23058	5	0.428571	0.153165	5	0.0967808	0.12556	5	0.10087	0.0938007	8
142	0.536727	0.254112	5	0.395325	0.131694	5	0.0872722	0.115064	5	0.0688304	0.11032	8
143	0.538839	0.220327	5	0.384516	0.132143	5	0.0994584	0.126028	5	0.099677	0.0786205	8
144	0.568145	0.218733	5	0.385473	0.145678	5	0.0939558	0.122364	5	0.0731525	0.0909532	8
145	0.530526	0.223913	5	0.402632	0.143415	5	0.0901578	0.121799	5	0.0567764	0.101831	8
146	0.529872	0.234848	5	0.382371	0.141634	5	0.0917056	0.11843	5	0.0744056	0.0925906	8
147	0.491632	0.178418	5	0.362245	0.133995	5	0.0888268	0.117534	5	0.0667096	0.0798917	8
148	0.526609	0.209778	5	0.38605	0.140115	5	0.0909156	0.122896	5	0.057901	0.0893536	8
149	0.543638	0.220323	5	0.390685	0.140517	5	0.0878904	0.121786	5	0.0481449	0.117665	8
150	0.531258	0.229755	5	0.40181	0.145838	5	0.092145	0.129493	5	0.0663469	0.101512	8
151	0.552558	0.227471	5	0.412586	0.116229	5	0.0932424	0.129972	5	0.101265	0.0956623	8
152	0.519041	0.209614	5	0.367137	0.128132	5	0.0859112	0.120498	5	0.0552599	0.0923928	8
153	0.524219	0.185325	5	0.373999	0.149085	5	0.088385	0.123851	5	0.0948561	0.087043	8
154	0.52153	0.216465	5	0.404222	0.135073	5	0.090343	0.132475	5	0.0593986	0.0897037	8
155	0.510319	0.192214	5	0.361276	0.137019	5	0.0846784	0.125882	5	0.084794	0.0806205	8
156	0.535195	0.189832	5	0.372026	0.145427	5	0.0810448	0.119454	5	0.0640785	0.0951594	8
157	0.546572	0.224658	5	0.384684	0.108151	5	0.0785394	0.117038	5	0.0552993	0.0853348	8
158	0.499483	0.188767	5	0.380155	0.141412	5	0.0844952	0.124947	5	0.0652456	0.0774265	8
159	0.513911	0.206576	5	0.376672	0.13597	5	0.0796562	0.122767	5	0.0646129	0.0910858	8
160	0.502412	0.212896	5	0.393256	0.146196	5	0.082543	0.115652	5	0.0694876	0.0877544	8
161	0.535649	0.200934	5	0.394442	0.144525	5	0.0851934	0.124781	5	0.0577396	0.0912294	8
162	0.534424	0.197205	5	0.391394	0.12841	5	0.0854048	0.128508	5	0.0655765	0.0877145	8
163	0.528104	0.201709	5	0.377284	0.128238	5	0.0805902	0.130886	5	0.051507	0.102597	8
164	0.531091	0.213463	5	0.415215	0.15844	5	0.093382	0.138432	5	0.0628326	0.0990764	8
165	0.540104	0.183225	5	0.387868	0.112048	5	0.0820976	0.125615	5	0.0604745	0.0964818	8
166	0.522625	0.223764	5	0.387927	0.159589	5	0.0736488	0.130505	5	0.093701	0.0826855	8
167	0.565707	0.209461	5	0.384298	0.14046	5	0.0866628	0.125764	5	0.0742358	0.0888364	8
168	0.538555	0.197175	5	0.417628	0.15697	5	0.0962286	0.137926	5	0.0603469	0.107942	8
169	0.501606	0.192388	5	0.399718	0.132929	5	0.0769984	0.124951	5	0.0691786	0.0859561	8
170	0.538077	0.201537	5	0.402108	0.125899	5	0.0850586	0.128276	5	0.0713775	0.0960272	8
171	0.490017	0.158633	5	0.382007	0.125529	5	0.0779072	0.12151	5	0.0571899	0.0993754	8
172	0.532048	0.196025	5	0.391432	0.139447	5	0.0758232	0.135729	5	0.0586686	0.114417	8
173	0.53958	0.176625	5	0.403675	0.128721	5	0.0811024	0.141249	5	0.0675194	0.0829317	8
174	0.503716	0.177675	5	0.364621	0.136838	5	0.0855696	0.132292	5	0.060812	0.0873261	8
175	0.517179	0.199532	5	0.387131	0.135979	5	0.0773726	0.132109	5	0.0616797	0.106175	8
176	0.3227472*	0.457334785299238*	5*	0.373293	0.13737	5	0.0808418	0.128311	5	0.0644704	0.0990685	8
177	0.549663	0.189057	5	0.396797	0.152811	5	0.0897534	0.141298	5	0.0570175	0.107074	8
178	0.497713	0.176015	5	0.394681	0.131301	5	0.0799466	0.133947	5	0.0657576	0.0972742	8
179	0.5245	0.164734	5	0.390734	0.147218	5	0.0862774	0.134326	5	0.075768	0.0969659	8
	mean	sd	n	mean	sd	n	mean	sd	n	mean	sd	n
Legend
The numbers above are associated with the data presented in panel D of Figure 2.
Three timepoints from the 4 µM condition were excluded as outliers due to artifact/noise. The overall conclusions of the study remain unaffected.
