# Supplementary material for: In vitro inhibition of voltage-dependent sodium currents by the antifungal drug amorolfine
Source: J Biol Chem. 2025 Mar 14;301(4):108407. doi: 10.1016/j.jbc.2025.108407 (PMC12004706; doi:10.1016/j.jbc.2025.108407)
Supplement: Figure S3 [file mmc3.xlsx]

## Sheet: A
Membrane Potential (mV)	Conductance_Veh			Conductance_30uM
-120	0.286021	0.0529196	8	0.234621	0.0522347	7
-115	0.294553	0.0394722	8	0.245459	0.0475103	7
-110	0.332207	0.0423284	8	0.283252	0.0934341	7
-105	0.322175	0.0508578	8	0.278948	0.0518984	7
-100	0.353754	0.0408638	8	0.281527	0.0465751	7
-95	0.337473	0.0628836	8	0.267496	0.0608037	7
-90	0.381343	0.0741446	8	0.329455	0.104412	7
-85	0.576975	0.429581	8	0.368156	0.0735983	7
-80	0.630965	0.48311	8	0.389343	0.0999031	7
-75	0.517791	0.132026	8	0.403882	0.127352	7
-70	0.840726	0.546108	8	0.68572	0.461923	7
-65	1.65208	1.66547	8	0.861245	0.821052	7
-60	4.38019	6.97491	8	2.47092	3.42805	7
-55	11.7295	21.3987	8	4.76444	6.1094	7
-50	28.917	54.0433	8	9.20992	9.72185	7
-45	45.4048	74.0448	8	19.5496	18.3674	7
-40	62.6473	80.6702	8	27.9568	25.0561	7
-35	86.7235	87.1896	8	35.0565	31.6424	7
-30	103.319	94.4964	8	40.5051	36.3787	7
-25	113.492	98.9997	8	43.4597	38.1693	7
-20	121.095	102.515	8	46.2801	39.6545	7
-15	123.972	103.938	8	47.1427	39.3126	7
-10	125.725	103.711	8	46.6726	38.5752	7
-5	126.679	104.249	8	47.741	38.516	7
0	127.153	104.19	8	46.0067	37.0889	7
5	126.426	102.909	8	47.2299	37.2672	7
10	121.105	99.0699	8	44.9619	35.8462	7
15	121.502	97.2774	8	45.1233	36.3906	7
20	117.785	98.1069	8	48.7625	39.9159	7
25	141.508	115.57	8	51.8696	40.9997	7
	mean	sd	n	mean	sd	n
Legend
The numbers above are associated with the data presented in panel A of Figure 3.

## Sheet: B
Membrane Potential (mV)	Idens_Veh			Idens_30uM
-120	-5.2333	1.80093	8	-4.93611	1.75216	7
-115	-5.2608	1.82208	8	-4.97368	1.53348	7
-110	-5.64663	1.62788	8	-5.65275	2.71578	7
-105	-5.35412	1.84833	8	-5.26864	1.64345	7
-100	-5.573	1.4197	8	-5.15803	1.54165	7
-95	-5.2822	1.9129	8	-4.66419	1.30086	7
-90	-5.68058	2.09246	8	-5.60512	2.14848	7
-85	-7.23858	3.03957	8	-5.99521	1.88882	7
-80	-7.70795	3.497	8	-6.12533	2.20826	7
-75	-6.8234	2.83411	8	-6.09659	2.46846	7
-70	-9.73104	4.83881	8	-9.51162	5.86605	7
-65	-17.6996	16.1038	8	-11.1272	9.78199	7
-60	-44.9673	63.3656	8	-29.3474	39.257	7
-55	-111.412	176.399	8	-53.2125	65.9036	7
-50	-255.301	416.403	8	-97.0889	97.5783	7
-45	-390.943	561.972	8	-192.977	170.571	7
-40	-520.733	617.034	8	-258.104	216.134	7
-35	-670.186	647.704	8	-302.627	254.663	7
-30	-742.989	665.003	8	-326.222	271.863	7
-25	-751.823	632.487	8	-325.13	262.34	7
-20	-738.188	606.39	8	-318.753	248.376	7
-15	-687.894	557.471	8	-297.603	223.684	7
-10	-623.333	471.751	8	-267.401	198.126	7
-5	-560.382	423.999	8	-245.027	175.528	7
0	-494.442	373.322	8	-209.029	149.397	7
5	-423.175	314.427	8	-186.376	128.83	7
10	-339.527	252.19	8	-150.577	105.288	7
15	-273.249	187.161	8	-123.673	87.3627	7
20	-200.717	144.315	8	-103.095	72.5981	7
25	-164.151	113.133	8	-77.6818	52.6795	7
	mean	sd	n	mean	sd	n
Legend
The numbers above are associated with the data presented in panel B of Figure 3.

## Sheet: C
Membrane Potential (mV)	Activation_Veh			Activation_30uM
-120	0.00420525	0.0033145	8	0.00829771	0.00744057	7
-115	0.00444763	0.00353733	8	0.00847514	0.00657506	7
-110	0.00481788	0.00373852	8	0.0108834	0.0118698	7
-105	0.004924	0.00397935	8	0.0100647	0.00917032	7
-100	0.00531563	0.00445722	8	0.0103779	0.00902294	7
-95	0.005229	0.00415183	8	0.00875771	0.00639656	7
-90	0.00584325	0.00505906	8	0.011767	0.00928687	7
-85	0.006722	0.00437382	8	0.0129709	0.0118246	7
-80	0.00749212	0.00499404	8	0.0137211	0.0117877	7
-75	0.00716287	0.00544337	8	0.0145529	0.0131996	7
-70	0.00969562	0.00655387	8	0.0200157	0.0149672	7
-65	0.0128068	0.00506665	8	0.0213159	0.012601	7
-60	0.0249842	0.0209996	8	0.044801	0.0339643	7
-55	0.0568587	0.0691819	8	0.0841956	0.0612575	7
-50	0.132322	0.176917	8	0.170114	0.0925412	7
-45	0.226514	0.231203	8	0.352697	0.158118	7
-40	0.347072	0.225032	8	0.477405	0.16787	7
-35	0.522652	0.168704	8	0.596391	0.201114	7
-30	0.661393	0.117146	8	0.693093	0.201189	7
-25	0.761961	0.0810601	8	0.757759	0.167446	7
-20	0.832253	0.045815	8	0.815588	0.1531	7
-15	0.867694	0.0434368	8	0.846699	0.119768	7
-10	0.903959	0.0715219	8	0.847053	0.113455	7
-5	0.910863	0.0715183	8	0.873429	0.114316	7
0	0.917277	0.0738411	8	0.852789	0.112948	7
5	0.917184	0.0745781	8	0.882733	0.101697	7
10	0.878716	0.0728317	8	0.830346	0.142923	7
15	0.896427	0.0869598	8	0.829987	0.131923	7
20	0.844646	0.0741789	8	0.872551	0.148576	7
25	0.99566	0.00892269	8	0.97987	0.0409641	7
	mean	sd	n	mean	sd	n
Legend
The numbers above are associated with the data presented in panel C of Figure 3.
