# Supplementary material for: In vitro inhibition of voltage-dependent sodium currents by the antifungal drug amorolfine
Source: J Biol Chem. 2025 Mar 14;301(4):108407. doi: 10.1016/j.jbc.2025.108407 (PMC12004706; doi:10.1016/j.jbc.2025.108407)
Supplement: Figure S4 [file mmc4.xlsx]

## Sheet: A
	Veh	1 µM	4 µM	7 µM	15 µM	30 µM
Mean	1.588	1.629	1.57	1.539	1.347	1.424
SD	0.5617	0.4584	0.3403	0.3028	0.26	0.2304
n	5	7	10	9	4	12
Legend
The numbers above are associated with the data presented in panel A of Figure 4.

## Sheet: B
Membrane Potential (mV)	Inactivation_Veh			Inactivation_1uM			Inactivation_7uM			Inactivation_15uM			Inactivation_30uM
-120	0.976466	0.024927	5	0.98122	0.020288	7	0.98043	0.0171817	6	1	0	4	0.992332	0.0134925	13
-115	0.984497	0.0183696	5	0.962887	0.0337994	7	0.983445	0.017943	6	0.980642	0.0174898	4	0.971148	0.0245121	13
-110	0.953267	0.0320297	5	0.96797	0.0230136	7	0.969836	0.0191383	6	0.961241	0.018884	4	0.962016	0.0376853	13
-105	0.969122	0.0309952	5	0.990545	0.0171722	7	0.971882	0.0164813	6	0.935291	0.0447495	4	0.94471	0.0400897	13
-100	0.939964	0.0350274	5	0.923122	0.0472066	7	0.920597	0.0293915	6	0.865291	0.0616949	4	0.865844	0.0694558	13
-95	0.887535	0.0536212	5	0.91837	0.0489283	7	0.866134	0.0246173	6	0.751213	0.0784184	4	0.769728	0.108219	13
-90	0.807767	0.106027	5	0.845429	0.0656135	7	0.763796	0.0439813	6	0.593195	0.0906598	4	0.625979	0.146622	13
-85	0.65621	0.156101	5	0.748671	0.0851694	7	0.586728	0.0586459	6	0.383048	0.0877295	4	0.448381	0.167266	13
-80	0.504865	0.205169	5	0.54852	0.0907226	7	0.376738	0.0677508	6	0.206171	0.0600447	4	0.272452	0.135709	13
-75	0.337785	0.195379	5	0.348556	0.100648	7	0.2164	0.0446338	6	0.100729	0.033262	4	0.141544	0.0996566	13
-70	0.213224	0.186802	5	0.190796	0.0624689	7	0.107722	0.0188854	6	0.0439205	0.0185743	4	0.0791815	0.0716565	13
-65	0.140405	0.144205	5	0.105137	0.0584838	7	0.052921	0.00502381	6	0.0244553	0.0120975	4	0.0438697	0.0391426	13
-60	0.106097	0.131833	5	0.0647174	0.0434953	7	0.0321945	0.0128129	6	0.0151925	0.0103249	4	0.0404886	0.0432054	13
-55	0.0795644	0.0895635	5	0.0494373	0.039585	7	0.028458	0.0164325	6	0.0143182	0.00741894	4	0.0386413	0.0475928	13
-50	0.0638892	0.0686183	5	0.0414589	0.0311475	7	0.0291547	0.0184596	6	0.00994075	0.00741809	4	0.0321315	0.0407474	13
-45	0.0629288	0.0674604	5	0.0475249	0.0391338	7	0.0262762	0.0179014	6	0.0102503	0.00740474	4	0.0272763	0.030405	13
-40	0.0533596	0.052671	5	0.0503917	0.0472928	7	0.0278477	0.0155665	6	0.010988	0.00617551	4	0.0347007	0.0447675	13
-35	0.0493336	0.0541212	5	0.0424841	0.0386504	7	0.0250883	0.0179599	6	0.0100555	0.00611101	4	0.0308432	0.0390568	13
-30	0.0574232	0.058673	5	0.042649	0.0407653	7	0.024171	0.0174359	6	0.0076085	0.00390685	4	0.0296163	0.0421453	13
-25	0.0614512	0.0687453	5	0.048926	0.0462428	7	0.03045	0.0199604	6	0.0115353	0.00591563	4	0.0340069	0.0460761	13
-20	0.0625428	0.061196	5	0.038384	0.0383363	7	0.0247388	0.0154303	6	0.0082905	0.00511866	4	0.0262652	0.0312365	13
-15	0.0545526	0.0604865	5	0.0420653	0.0375849	7	0.026082	0.0162441	6	0.00872575	0.00509234	4	0.0309295	0.0382726	13
-10	0.0595028	0.0586745	5	0.0511957	0.0454101	7	0.0286442	0.018238	6	0.0109947	0.0048089	4	0.0347059	0.0474895	13
-5	0.0571652	0.0569831	5	0.050001	0.0510449	7	0.0242847	0.0162163	6	0.0082695	0.00504934	4	0.0261592	0.0336116	13
0	0.055512	0.0529629	5	0.0552724	0.0471401	7	0.0286972	0.0223713	6	0.00872025	0.0041208	4	0.0308583	0.0390679	13
5	0.0657626	0.063518	5	0.0581641	0.0455749	7	0.0308272	0.0193075	6	0.009493	0.0057329	4	0.0303412	0.0365033	13
10	0.0712088	0.0687584	5	0.0672114	0.0545029	7	0.0267215	0.0183134	6	0.0088205	0.00439737	4	0.0289118	0.0341677	13
15	0.0823342	0.0802252	5	0.0721303	0.0579282	7	0.0300272	0.0182543	6	0.0126097	0.00789951	4	0.0365869	0.0423886	13
20	0.087188	0.0869854	5	0.0716963	0.0603838	7	0.030202	0.0184973	6	0.0120407	0.00478391	4	0.0423475	0.0560279	13
25	0.0947094	0.0951634	5	0.0733351	0.0600237	7	0.0289847	0.0183269	6	0.0136393	0.00698246	4	0.0421153	0.0511295	13
	mean	SD	n	mean	SD	n	mean	SD	n	mean	SD	n	mean	SD	n
Legend
The numbers above are associated with the data presented in panel B of Figure 4.

## Sheet: C
Membrane Potential (mV)	1S_SI_Veh			1S_SI_1uM			1S_SI_7uM			1S_SI_15uM			1S_SI_30uM
-120	0.997079	0.00537916	8	0.979517	0.0219807	8	0.979025	0.0300362	8	0.989862	0.010886	6	0.948083	0.0883968	10
-110	0.981767	0.0255156	8	0.99006	0.0145074	8	0.963556	0.0368498	8	0.954808	0.0808254	6	0.989823	0.0145215	10
-100	0.965723	0.0232492	8	0.974846	0.0241176	8	0.95858	0.028793	8	0.907235	0.173312	6	0.966236	0.0344517	10
-90	0.958176	0.0332051	8	0.934038	0.0362651	8	0.937296	0.0513313	8	0.884767	0.137286	6	0.906517	0.0740827	10
-80	0.934072	0.0427585	8	0.86887	0.0464498	8	0.852588	0.0412481	8	0.808239	0.140339	6	0.86039	0.0831238	10
-70	0.850995	0.0631427	8	0.81004	0.0275782	8	0.824869	0.053628	8	0.76541	0.118993	6	0.763758	0.107095	10
-60	0.836501	0.0593832	8	0.779823	0.0357464	8	0.769603	0.0652747	8	0.749041	0.0400499	6	0.7157	0.109898	10
-50	0.811173	0.0609108	8	0.742817	0.0332472	8	0.714625	0.0864843	8	0.706783	0.0800497	6	0.603619	0.140089	10
-40	0.78153	0.0649471	8	0.673976	0.0366115	8	0.619164	0.0762695	8	0.574595	0.0800241	6	0.511396	0.141768	10
-30	0.73107	0.0819112	8	0.643791	0.0393021	8	0.587511	0.0773502	8	0.520302	0.0601427	6	0.432418	0.125207	10
-20	0.703266	0.0824638	8	0.607315	0.0528636	8	0.523374	0.0701345	8	0.494761	0.067773	6	0.379055	0.123269	10
-10	0.689848	0.0852671	8	0.594319	0.0752691	8	0.4787	0.0847761	8	0.448859	0.0745478	6	0.341259	0.10237	10
0	0.649471	0.0807818	8	0.533833	0.0408001	8	0.450416	0.0921871	8	0.433619	0.0645814	6	0.323033	0.100103	10
10	0.611641	0.0705926	8	0.526144	0.0370706	8	0.431201	0.0754976	8	0.421799	0.0749222	6	0.319646	0.0993561	10
20	0.604499	0.0849054	8	0.53032	0.0409122	8	0.433293	0.0887575	8	0.416168	0.0710099	6	0.322832	0.10064	10
	mean	SD	n	mean	SD	n	mean	SD	n	mean	SD	n	mean	SD	n
Legend
The numbers above are associated with the data presented in panel C of Figure 4.

## Sheet: D
Membrane Potential (mV)	3S_SI_Veh			3S_SI_1uM			3S_SI_7uM			3S_SI_15uM			3S_SI_30uM
-120	0.967303	0.0324022	8	0.989631	0.0156792	7	0.982782	0.0321121	8	0.98998	0.00953767	5	0.987007	0.0185935	10
-110	0.989049	0.0168697	8	0.97515	0.0249043	7	0.968759	0.036425	8	0.985036	0.0198436	5	0.987067	0.0181437	10
-100	0.963401	0.0423654	8	0.967262	0.0184877	7	0.940575	0.0476581	8	0.975717	0.0289092	5	0.96351	0.0440393	10
-90	0.936824	0.0438714	8	0.930384	0.0610935	7	0.919044	0.0503772	8	0.932456	0.0483221	5	0.922766	0.0604923	10
-80	0.892536	0.0554713	8	0.832441	0.0673273	7	0.818784	0.0508887	8	0.835871	0.0510074	5	0.801184	0.0950511	10
-70	0.825603	0.0301371	8	0.790251	0.0817343	7	0.754047	0.0659877	8	0.727715	0.06608	5	0.696564	0.119873	10
-60	0.788717	0.0560512	8	0.725271	0.045865	7	0.667115	0.0756014	8	0.63558	0.0989565	5	0.583489	0.158027	10
-50	0.754989	0.0563013	8	0.688844	0.0610923	7	0.55573	0.137399	8	0.544968	0.103578	5	0.438873	0.121182	10
-40	0.681859	0.0902762	8	0.582417	0.0611842	7	0.463414	0.0711294	8	0.42725	0.120742	5	0.316331	0.108889	10
-30	0.60233	0.057671	8	0.502604	0.0616253	7	0.392819	0.0835874	8	0.335704	0.0919345	5	0.251816	0.0877665	10
-20	0.5258	0.0706121	8	0.441514	0.0720727	7	0.32963	0.0794704	8	0.248255	0.0658338	5	0.204011	0.060089	10
-10	0.485505	0.0695343	8	0.35967	0.0548461	7	0.27652	0.0719676	8	0.24275	0.0697018	5	0.187934	0.0574978	10
0	0.427874	0.0695344	8	0.349023	0.0500544	7	0.24072	0.0619171	8	0.213548	0.0608474	5	0.167253	0.0558581	10
10	0.409479	0.0452683	8	0.330677	0.0618137	7	0.25664	0.0721316	8	0.199536	0.0444711	5	0.179706	0.0555585	10
20	0.400338	0.0803315	8	0.311755	0.0668036	7	0.258897	0.0818183	8	0.204651	0.0464103	5	0.183483	0.0579785	10
	mean	SD	n	mean	SD	n	mean	SD	n	mean	SD	n	mean	SD	n
Legend
The numbers above are associated with the data presented in panel D of Figure 4.

## Sheet: E
Membrane Potential (mV)	5S_SI_Veh			5S_SI_1uM			5S_SI_7uM			5S_SI_15uM			5S_SI_30uM
-120	0.982686	0.0291906	9	0.943453	0.0395347	7	0.972019	0.0298622	6	0.932189	0.116582	6	0.986554	0.0174859	11
-110	0.972017	0.0443603	9	0.960353	0.0457011	7	0.991603	0.0145998	6	0.989854	0.0183914	6	0.984687	0.0273023	11
-100	0.959448	0.0648017	9	0.992551	0.0145553	7	0.975847	0.0276847	6	0.914285	0.116914	6	0.962588	0.0366956	11
-90	0.951082	0.0397413	9	0.899195	0.0311652	7	0.907256	0.0372269	6	0.845534	0.148608	6	0.867365	0.109078	11
-80	0.868059	0.0707544	9	0.714677	0.1179	7	0.820605	0.0362471	6	0.753478	0.138137	6	0.743103	0.122037	11
-70	0.805178	0.0618311	9	0.723259	0.0538231	7	0.730076	0.0636529	6	0.654622	0.10036	6	0.600135	0.154885	11
-60	0.750217	0.0771561	9	0.665623	0.0401107	7	0.625952	0.076878	6	0.607562	0.101897	6	0.440703	0.176969	11
-50	0.744901	0.108876	9	0.545485	0.11427	7	0.501648	0.0873187	6	0.431984	0.115367	6	0.316272	0.154421	11
-40	0.628324	0.0800909	9	0.4913	0.0542874	7	0.380165	0.0949142	6	0.315296	0.112391	6	0.225243	0.0936831	11
-30	0.515167	0.0837742	9	0.362313	0.0676705	7	0.275705	0.0707304	6	0.229443	0.0876529	6	0.166903	0.0675141	11
-20	0.411008	0.0833929	9	0.317959	0.0422834	7	0.224091	0.0723927	6	0.180952	0.0605011	6	0.135605	0.0513517	11
-10	0.348905	0.0435868	9	0.305307	0.0917863	7	0.194863	0.0629099	6	0.16813	0.0463123	6	0.133004	0.0439108	11
0	0.323351	0.067193	9	0.270499	0.0971294	7	0.185466	0.0609542	6	0.150977	0.0459119	6	0.134916	0.0485418	11
10	0.304288	0.0568648	9	0.204076	0.0122716	7	0.186065	0.0608937	6	0.154209	0.0412124	6	0.135259	0.0514834	11
20	0.283138	0.0633611	9	0.195962	0.0313648	7	0.179328	0.0561652	6	0.154937	0.0529501	6	0.143293	0.0472355	11
	mean	SD	n	mean	SD	n	mean	SD	n	mean	SD	n	mean	SD	n
Legend
The numbers above are associated with the data presented in panel E of Figure 4.

## Sheet: F
Membrane Potential (mV)	10S_SI_Veh			10S_SI_1uM			10S_SI_7uM			10S_SI_15uM			10S_SI_30uM
-120	0.982027	0.0147473	9	0.866346	0.147188	6	0.993871	0.00890128	8	0.984878	0.019459	7	0.969432	0.0363959	10
-110	0.979437	0.0357294	9	0.946453	0.0614124	6	0.964288	0.0404694	8	0.976514	0.0290862	7	0.984205	0.0318382	10
-100	0.962878	0.0610192	9	0.911341	0.0920239	6	0.942868	0.0536007	8	0.964386	0.0332843	7	0.928253	0.0707098	10
-90	0.948532	0.0379902	9	0.949842	0.0419038	6	0.84673	0.101933	8	0.882775	0.0980367	7	0.83824	0.129928	10
-80	0.839652	0.0573232	9	0.74353	0.112373	6	0.730125	0.116892	8	0.729863	0.0968163	7	0.6286	0.186698	10
-70	0.8131	0.0900097	9	0.668971	0.0539811	6	0.608137	0.128478	8	0.607917	0.109697	7	0.449438	0.205417	10
-60	0.744132	0.121681	9	0.56606	0.0483438	6	0.477326	0.135655	8	0.460483	0.133278	7	0.316786	0.169735	10
-50	0.633344	0.115806	9	0.460047	0.0328535	6	0.325165	0.13199	8	0.313822	0.136281	7	0.219499	0.106919	10
-40	0.485499	0.113791	9	0.328446	0.0383036	6	0.207655	0.0943229	8	0.206804	0.095428	7	0.156372	0.0697893	10
-30	0.373411	0.118804	9	0.236485	0.0635124	6	0.152833	0.0672002	8	0.145929	0.0713799	7	0.112694	0.0464605	10
-20	0.293682	0.122922	9	0.179068	0.0306967	6	0.124472	0.0549091	8	0.118782	0.057025	7	0.137081	0.0770266	10
-10	0.254637	0.17205	9	0.144105	0.0477174	6	0.115456	0.0575468	8	0.11351	0.0337242	7	0.130765	0.0938589	10
0	0.253777	0.174209	9	0.123033	0.0224156	6	0.11476	0.0539004	8	0.111675	0.0437413	7	0.110953	0.0360559	10
10	0.210257	0.124457	9	0.121134	0.0337079	6	0.112241	0.0549193	8	0.105286	0.0433621	7	0.121376	0.052032	10
20	0.191666	0.102267	9	0.111842	0.0194125	6	0.115224	0.0558485	8	0.107552	0.0505823	7	0.115492	0.0432073	10
	mean	SD	n	mean	SD	n	mean	SD	n	mean	SD	n	mean	SD	n
Legend
The numbers above are associated with the data presented in panel F of Figure 4.
