# Supplementary material for: In vitro inhibition of voltage-dependent sodium currents by the antifungal drug amorolfine
Source: J Biol Chem. 2025 Mar 14;301(4):108407. doi: 10.1016/j.jbc.2025.108407 (PMC12004706; doi:10.1016/j.jbc.2025.108407)
Supplement: Figure S5 [file mmc5.xlsx]

## Sheet: B
Time (ms)	Veh			1 µM			4 µM			7 µM			15 µM			30 µM
1	0.10168	0.0709699	4	0.183495	0.198355	10	0.107956	0.062347	8	0.127113	0.106964	9	0.222259	0.0747584	7	0.0978875	0.0455319	15
1.6	0.149428	0.0787073	4	0.236793	0.188975	10	0.182205	0.0564578	8	0.229714	0.197683	9	0.267366	0.137544	7	0.136167	0.064501	15
2.56	0.240051	0.115276	4	0.362119	0.205098	10	0.275589	0.0744691	8	0.301899	0.118791	9	0.3559	0.206007	7	0.241189	0.0946777	15
4.1	0.336473	0.154507	4	0.437475	0.208919	10	0.414089	0.101308	8	0.426008	0.128194	9	0.391483	0.301762	7	0.343505	0.132493	15
6.55	0.517184	0.139752	4	0.590687	0.17517	10	0.614577	0.106422	8	0.55746	0.118191	9	0.55489	0.241934	7	0.537793	0.137559	15
10.49	0.679647	0.0842732	4	0.717696	0.117868	10	0.756549	0.06852	8	0.71063	0.120132	9	0.692636	0.219143	7	0.677139	0.169587	15
16.78	0.835227	0.125114	4	0.830633	0.101648	10	0.86036	0.0701514	8	0.827399	0.0911289	9	0.800703	0.136885	7	0.831711	0.115669	15
26.8	0.893851	0.0680043	4	0.892799	0.0631956	10	0.9311	0.0327229	8	0.894158	0.082223	9	0.822502	0.183963	7	0.877951	0.0708001	15
42.9	0.930079	0.03924	4	0.925482	0.0502809	10	0.944155	0.0377102	8	0.924779	0.0372452	9	0.902493	0.0806768	7	0.938466	0.0652436	15
68.7	0.94211	0.0258333	4	0.958585	0.0439566	10	0.963146	0.0275178	8	0.95904	0.0303491	9	0.932953	0.0798802	7	0.950293	0.0504152	15
110	0.981079	0.0654525	4	0.985542	0.0511869	10	0.967877	0.0365582	8	0.975567	0.0208276	9	0.977852	0.044835	7	0.985838	0.0526633	15
175.9	0.976312	0.00903727	4	0.988151	0.0384829	10	0.991168	0.0392771	8	1.01086	0.0359429	9	0.964814	0.0347101	7	0.990269	0.0537621	15
281	0.991547	0.0451709	4	0.997617	0.0438045	10	0.993709	0.0332437	8	1.00206	0.07276	9	0.991858	0.0475795	7	1.01105	0.0481833	15
450	0.973953	0.0394567	4	1.03051	0.073393	10	0.985561	0.0522754	8	0.989411	0.041125	9	1.01785	0.0562386	7	1.00831	0.0405046	15
721	0.996526	0.0612919	4	1.00037	0.0474525	10	0.999113	0.0580868	8	0.963484	0.188149	9	0.980185	0.0382193	7	0.985903	0.0987862	15
	Mean	SD	n	Mean	SD	n	Mean	SD	n	Mean	SD	n	Mean	SD	n	Mean	SD	n
Legend
The numbers above are associated with the data presented in panel B of Figure 5.

## Sheet: C
Time (ms)	500ms_Veh			500ms_1uM			500ms_4uM			500ms_7uM			500ms_15uM			500ms_30uM
1	0.0743843	0.0385471	3	0.158576	0.155824	8	0.111352	0.13779	9	0.0480397	0.0435941	6	0.064076	0.0364737	5	0.0321885	0.0261787	12
1.6	0.104419	0.0732748	3	0.183028	0.145911	8	0.152392	0.107968	9	0.0779438	0.0570967	6	0.0833546	0.0381695	5	0.039874	0.0224816	12
2.56	0.208038	0.191669	3	0.186993	0.0990066	8	0.143897	0.108508	9	0.118479	0.0589398	6	0.132757	0.0495245	5	0.0589983	0.0266139	12
4.1	0.219577	0.0842489	3	0.239428	0.12474	8	0.219855	0.104578	9	0.175512	0.0861479	6	0.192379	0.0889718	5	0.0960168	0.0448333	12
6.55	0.329037	0.22281	3	0.330212	0.135532	8	0.294524	0.108248	9	0.253551	0.104968	6	0.239024	0.108601	5	0.138069	0.0507776	12
10.49	0.419483	0.264253	3	0.396745	0.115871	8	0.354032	0.0878765	9	0.331327	0.112431	6	0.277961	0.137078	5	0.180302	0.0618376	12
16.78	0.466006	0.250046	3	0.488199	0.0734315	8	0.438309	0.110907	9	0.389349	0.103921	6	0.361599	0.125178	5	0.219497	0.0705018	12
26.8	0.500215	0.196103	3	0.565705	0.10616	8	0.48598	0.100233	9	0.436096	0.101885	6	0.38489	0.128661	5	0.24417	0.0812238	12
42.9	0.62811	0.066551	3	0.584701	0.108435	8	0.537075	0.100225	9	0.475319	0.0928143	6	0.429315	0.120174	5	0.276724	0.0797837	12
68.7	0.535653	0.171117	3	0.669195	0.13543	8	0.611124	0.144069	9	0.515808	0.0910776	6	0.470067	0.140262	5	0.313032	0.0787815	12
110	0.555045	0.252315	3	0.711286	0.128953	8	0.576582	0.0767776	9	0.556456	0.0797024	6	0.507361	0.138906	5	0.355373	0.0842551	12
175.9	0.771383	0.0602369	3	0.743323	0.101643	8	0.649628	0.13735	9	0.587695	0.0756798	6	0.603814	0.100667	5	0.411313	0.0825393	12
281	0.799256	0.0272665	3	0.775494	0.0986832	8	0.676808	0.115271	9	0.644378	0.0774294	6	0.638506	0.132353	5	0.475335	0.0992895	12
450	0.826225	0.0191033	3	0.821762	0.104262	8	0.712324	0.133429	9	0.67826	0.0628235	6	0.691846	0.142442	5	0.547757	0.104917	12
721	0.853572	0.0521928	3	0.843657	0.0585897	8	0.784251	0.145685	9	0.763333	0.0930911	6	0.768056	0.125629	5	0.636207	0.129091	12
	Mean	SD	n	Mean	SD	n	Mean	SD	n	Mean	SD	n	Mean	SD	n	Mean	SD	n
Legend
The numbers above are associated with the data presented in panel C of Figure 5.

## Sheet: D
Time (ms)	5000ms_Veh			5000ms_1uM			5000ms_4uM			5000ms_7uM			5000ms_15uM			5000ms_30uM
1	0.0549743	0.00548201	3	0.103805	0.0974996	8	0.0942961	0.0592886	7	0.0440075	0.0338445	4	0.019902	0.0120778	4	0.0260911	0.0209011	11
1.6	0.0912423	0.0073413	3	0.151259	0.130958	8	0.0842484	0.0632824	7	0.0332935	0.0178319	4	0.0351008	0.0197928	4	0.0291827	0.0226936	11
2.56	0.101267	0.046047	3	0.160328	0.147726	8	0.0809044	0.0855503	7	0.0493855	0.032462	4	0.0467088	0.0101164	4	0.0389831	0.0590177	11
4.1	0.148281	0.0676091	3	0.173107	0.141284	8	0.096253	0.0525974	7	0.0560088	0.0471694	4	0.0375137	0.0172922	4	0.0316057	0.0463789	11
6.55	0.189209	0.0686289	3	0.18074	0.100626	8	0.110437	0.0620937	7	0.0668508	0.0487787	4	0.044187	0.0190208	4	0.0359139	0.0390764	11
10.49	0.212512	0.0794567	3	0.221684	0.104732	8	0.134466	0.0699804	7	0.0781697	0.0445234	4	0.051461	0.0222422	4	0.0356838	0.0400228	11
16.78	0.247367	0.0939446	3	0.257384	0.104766	8	0.14726	0.062258	7	0.0971193	0.0534314	4	0.0598783	0.028182	4	0.0333083	0.0210553	11
26.8	0.296879	0.0863511	3	0.306505	0.0873481	8	0.174838	0.0753146	7	0.111394	0.0460127	4	0.0671672	0.037181	4	0.0458227	0.0302631	11
42.9	0.332492	0.104616	3	0.341683	0.0945723	8	0.217361	0.0827217	7	0.164113	0.101734	4	0.0847915	0.0477067	4	0.0652182	0.0367357	11
68.7	0.352907	0.0918823	3	0.387128	0.104193	8	0.240579	0.102607	7	0.156933	0.0548146	4	0.13023	0.0575034	4	0.0890299	0.0436478	11
110	0.417794	0.122983	3	0.419158	0.0871073	8	0.279917	0.121869	7	0.179645	0.0731992	4	0.161916	0.0908083	4	0.118746	0.0449418	11
175.9	0.45095	0.155405	3	0.486777	0.105309	8	0.320093	0.0985427	7	0.250874	0.0779477	4	0.237619	0.115412	4	0.1829	0.0728041	11
281	0.529325	0.161036	3	0.541431	0.0675553	8	0.406945	0.141409	7	0.327564	0.0769787	4	0.326485	0.154351	4	0.256116	0.119777	11
450	0.5772	0.185804	3	0.639088	0.106481	8	0.481379	0.149488	7	0.429535	0.0841165	4	0.421206	0.190893	4	0.353067	0.152058	11
721	0.690908	0.196363	3	0.716176	0.125724	8	0.565444	0.160911	7	0.551041	0.115637	4	0.529107	0.210075	4	0.485417	0.159607	11
	Mean	SD	n	Mean	SD	n	Mean	SD	n	Mean	SD	n	Mean	SD	n	Mean	SD	n
Legend
The numbers above are associated with the data presented in panel D of Figure 5.
